# Supplementary material for: Transcriptional analysis reveals that the intracellular lipid accumulation impairs gene expression profiles involved in insulin response-associated cardiac functionality
Source: Sci Rep. 2023 May 30;13:8761. doi: 10.1038/s41598-023-35951-6 (PMC10229538; doi:10.1038/s41598-023-35951-6)
Supplement: Supplementary file 2 — Supplementary Table 1. [file 41598_2023_35951_MOESM2_ESM.xlsx]

## Sheet: InsulinSignaling-WP65
Insulin Signal – WikiPathway 65
Ensembl	name	Description	logFC.aggLDL.vs.Ctrl	logFC.aggLDL+Insulin.vs.Ctrl	logFC.Insulin.vs.Ctrl
ENSMUSG00000021250	Fos	FBJ osteosarcoma oncogene [Source:MGI Symbol;Acc:MGI:95574]	-3.24	-3.25	0.24
ENSMUSG00000033618	Map3k13	mitogen-activated protein kinase kinase kinase 13 [Source:MGI Symbol;Acc:MGI:2444243]	-3.12	0.06	-0.01
ENSMUSG00000038418	Egr1	early growth response 1 [Source:MGI Symbol;Acc:MGI:95295]	-2.38	-1.98	0.2
ENSMUSG00000036882	Snx26	Rho GTPase activating protein 33 [Source:MGI Symbol;Acc:MGI:2673998]	-2.34	-1.6	-0.22
ENSMUSG00000025006	Sorbs1	sorbin and SH3 domain containing 1 [Source:MGI Symbol;Acc:MGI:700014]	-1.89	-2.15	0.06
ENSMUSG00000018566	Slc2a4	solute carrier family 2 (facilitated glucose transporter), member 4 [Source:MGI Symbol;Acc:MGI:95758]	-1.68	-0.86	0.11
ENSMUSG00000037370	Enpp1	ectonucleotide pyrophosphatase/phosphodiesterase 1 [Source:MGI Symbol;Acc:MGI:97370]	-1.57	-0.78	0.34
ENSMUSG00000028518	Prkaa2	protein kinase, AMP-activated, alpha 2 catalytic subunit [Source:MGI Symbol;Acc:MGI:1336173]	-1.56	-1.47	-0.21
ENSMUSG00000028698	Pik3r3	phosphoinositide-3-kinase regulatory subunit 3 [Source:MGI Symbol;Acc:MGI:109277]	-1.34	-1.4	-0.66
ENSMUSG00000041417	Pik3r1	phosphoinositide-3-kinase regulatory subunit 1 [Source:MGI Symbol;Acc:MGI:97583]	-1.21	-0.96	-0.25
ENSMUSG00000022637	Cblb	Casitas B-lineage lymphoma b [Source:MGI Symbol;Acc:MGI:2146430]	-1.14	-0.89	-0.01
ENSMUSG00000003644	Rps6ka1	ribosomal protein S6 kinase polypeptide 1 [Source:MGI Symbol;Acc:MGI:104558]	-1.03	-0.53	-0.63
ENSMUSG00000052684	Jun	jun proto-oncogene [Source:MGI Symbol;Acc:MGI:96646]	-0.98	-0.64	-0.13
ENSMUSG00000020484	Xbp1	X-box binding protein 1 [Source:MGI Symbol;Acc:MGI:98970]	-0.91	-0.86	-0.15
ENSMUSG00000024383	Map3k2	mitogen-activated protein kinase kinase kinase 2 [Source:MGI Symbol;Acc:MGI:1346873]	-0.81	-0.41	0.14
ENSMUSG00000034342	Cbl	Casitas B-lineage lymphoma [Source:MGI Symbol;Acc:MGI:88279]	-0.76	-0.74	-0.17
ENSMUSG00000074364	Ehd2	EH-domain containing 2 [Source:MGI Symbol;Acc:MGI:2154274]	-0.76	-0.79	0.03
ENSMUSG00000048756	Foxo3a	forkhead box O3 [Source:MGI Symbol;Acc:MGI:1890081]	-0.75	-0.56	0.04
ENSMUSG00000003123	Lipe	lipase, hormone sensitive [Source:MGI Symbol;Acc:MGI:96790]	-0.71	0.2	0.38
ENSMUSG00000028991	Frap1	mechanistic target of rapamycin kinase [Source:MGI Symbol;Acc:MGI:1928394]	-0.7	-0.49	0.04
ENSMUSG00000055980	Irs1	insulin receptor substrate 1 [Source:MGI Symbol;Acc:MGI:99454]	-0.69	-0.45	0.33
ENSMUSG00000033065	Pfkm	phosphofructokinase, muscle [Source:MGI Symbol;Acc:MGI:97548]	-0.62	-0.56	0.08
ENSMUSG00000025665	Rps6ka6	ribosomal protein S6 kinase polypeptide 6 [Source:MGI Symbol;Acc:MGI:1914321]	-0.61	-0.43	-0.09
ENSMUSG00000024122	Pdpk1	3-phosphoinositide dependent protein kinase 1 [Source:MGI Symbol;Acc:MGI:1338068]	-0.61	-0.53	0.04
ENSMUSG00000030660	Pik3c2a	phosphatidylinositol-4-phosphate 3-kinase catalytic subunit type 2 alpha [Source:MGI Symbol;Acc:MGI:1203729]	-0.6	-0.52	0.02
ENSMUSG00000022812	Gsk3b	glycogen synthase kinase 3 beta [Source:MGI Symbol;Acc:MGI:1861437]	-0.6	-0.36	-0.14
ENSMUSG00000021754	Map3k1	mitogen-activated protein kinase kinase kinase 1 [Source:MGI Symbol;Acc:MGI:1346872]	-0.59	-0.4	0.32
ENSMUSG00000026797	Stxbp1	syntaxin binding protein 1 [Source:MGI Symbol;Acc:MGI:107363]	-0.59	-0.75	-0.08
ENSMUSG00000002496	Tsc2	TSC complex subunit 2 [Source:MGI Symbol;Acc:MGI:102548]	-0.58	-0.62	0.07
ENSMUSG00000020700	Map3k3	mitogen-activated protein kinase kinase kinase 3 [Source:MGI Symbol;Acc:MGI:1346874]	-0.58	-0.51	-0.06
ENSMUSG00000023809	Rps6ka2	ribosomal protein S6 kinase, polypeptide 2 [Source:MGI Symbol;Acc:MGI:1342290]	-0.56	-0.83	-0.08
ENSMUSG00000020827	Mink1	misshapen-like kinase 1 (zebrafish) [Source:MGI Symbol;Acc:MGI:1355329]	-0.56	-0.64	0.1
ENSMUSG00000033295	Ptprf	protein tyrosine phosphatase, receptor type, F [Source:MGI Symbol;Acc:MGI:102695]	-0.55	-0.16	-0.28
ENSMUSG00000039936	Pik3cd	phosphatidylinositol-4,5-bisphosphate 3-kinase catalytic subunit delta [Source:MGI Symbol;Acc:MGI:1098211]	-0.55	-0.74	0.11
ENSMUSG00000014426	Map3k4	mitogen-activated protein kinase kinase kinase 4 [Source:MGI Symbol;Acc:MGI:1346875]	-0.54	-0.53	-0.05
ENSMUSG00000020277	Pfkl	phosphofructokinase, liver, B-type [Source:MGI Symbol;Acc:MGI:97547]	-0.54	-0.68	0.25
ENSMUSG00000021180	Rps6ka5	ribosomal protein S6 kinase, polypeptide 5 [Source:MGI Symbol;Acc:MGI:1920336]	-0.53	-0.48	0.27
ENSMUSG00000033083	Tbc1d4	TBC1 domain family, member 4 [Source:MGI Symbol;Acc:MGI:2429660]	-0.5	-0.56	0.08
ENSMUSG00000023050	Map3k12	mitogen-activated protein kinase kinase kinase 12 [Source:MGI Symbol;Acc:MGI:1346881]	-0.5	-0.7	0.03
ENSMUSG00000028645	Slc2a1	solute carrier family 2 (facilitated glucose transporter), member 1 [Source:MGI Symbol;Acc:MGI:95755]	-0.5	-0.56	0.18
ENSMUSG00000026888	Grb14	growth factor receptor bound protein 14 [Source:MGI Symbol;Acc:MGI:1355324]	-0.5	0.08	0.36
ENSMUSG00000026812	Tsc1	TSC complex subunit 1 [Source:MGI Symbol;Acc:MGI:1929183]	-0.48	-0.41	0.21
ENSMUSG00000025915	Sgk3	serum/glucocorticoid regulated kinase 3 [Source:MGI Symbol;Acc:MGI:2182368]	-0.48	0.23	-0.54
ENSMUSG00000037337	Map4k1	mitogen-activated protein kinase kinase kinase kinase 1 [Source:MGI Symbol;Acc:MGI:1346882]	-0.47	-0.69	0.03
ENSMUSG00000031834	Pik3r2	phosphoinositide-3-kinase regulatory subunit 2 [Source:MGI Symbol;Acc:MGI:1098772]	-0.45	-0.63	0.1
ENSMUSG00000039844	Rapgef1	Rap guanine nucleotide exchange factor (GEF) 1 [Source:MGI Symbol;Acc:MGI:104580]	-0.45	-0.56	-0.04
ENSMUSG00000027665	Pik3ca	phosphatidylinositol-4,5-bisphosphate 3-kinase catalytic subunit alpha [Source:MGI Symbol;Acc:MGI:1206581]	-0.43	-0.22	0.41
ENSMUSG00000024242	Map4k3	mitogen-activated protein kinase kinase kinase kinase 3 [Source:MGI Symbol;Acc:MGI:2154405]	-0.43	-0.41	0.09
ENSMUSG00000024948	Map4k2	mitogen-activated protein kinase kinase kinase kinase 2 [Source:MGI Symbol;Acc:MGI:1346883]	-0.41	-0.63	0.04
ENSMUSG00000043733	Ptpn11	protein tyrosine phosphatase, non-receptor type 11 [Source:MGI Symbol;Acc:MGI:99511]	-0.4	-0.24	-0.19
ENSMUSG00000005534	Insr	insulin receptor [Source:MGI Symbol;Acc:MGI:96575]	-0.38	-0.25	0.53
ENSMUSG00000020546	Stxbp4	syntaxin binding protein 4 [Source:MGI Symbol;Acc:MGI:1342296]	-0.36	-0.62	-0.13
ENSMUSG00000013663	Pten	phosphatase and tensin homolog [Source:MGI Symbol;Acc:MGI:109583]	-0.35	-0.3	0
ENSMUSG00000034801	Sos2	SOS Ras/Rho guanine nucleotide exchange factor 2 [Source:MGI Symbol;Acc:MGI:98355]	-0.35	-0.19	0.14
ENSMUSG00000005057	MGI:1345171	SH2B adaptor protein 2 [Source:MGI Symbol;Acc:MGI:1345171]	-0.34	-0.6	-0.22
ENSMUSG00000024143	Rhoq	ras homolog family member Q [Source:MGI Symbol;Acc:MGI:1931553]	-0.33	-0.31	0.12
ENSMUSG00000019970	Sgk1	serum/glucocorticoid regulated kinase 1 [Source:MGI Symbol;Acc:MGI:1340062]	-0.33	-0.53	0.51
ENSMUSG00000050965	Prkca	protein kinase C, alpha [Source:MGI Symbol;Acc:MGI:97595]	-0.31	-0.22	0.14
ENSMUSG00000018001	Pscd3	cytohesin 3 [Source:MGI Symbol;Acc:MGI:1335107]	-0.31	-0.08	-0.11
ENSMUSG00000044167	Foxo1	forkhead box O1 [Source:MGI Symbol;Acc:MGI:1890077]	-0.31	-0.15	-0.1
ENSMUSG00000028284	Map3k7	mitogen-activated protein kinase kinase kinase 7 [Source:MGI Symbol;Acc:MGI:1346877]	-0.3	-0.2	-0.1
ENSMUSG00000059714	Flot1	flotillin 1 [Source:MGI Symbol;Acc:MGI:1100500]	-0.3	-0.04	0.28
ENSMUSG00000031309	Rps6ka3	ribosomal protein S6 kinase polypeptide 3 [Source:MGI Symbol;Acc:MGI:104557]	-0.29	-0.24	-0.13
ENSMUSG00000020516	Rps6kb1	ribosomal protein S6 kinase, polypeptide 1 [Source:MGI Symbol;Acc:MGI:1270849]	-0.29	-0.27	-0.14
ENSMUSG00000053436	Mapk14	mitogen-activated protein kinase 14 [Source:MGI Symbol;Acc:MGI:1346865]	-0.29	-0.4	-0.21
ENSMUSG00000024241	Sos1	SOS Ras/Rac guanine nucleotide exchange factor 1 [Source:MGI Symbol;Acc:MGI:98354]	-0.28	-0.21	-0.09
ENSMUSG00000004056	Akt2	thymoma viral proto-oncogene 2 [Source:MGI Symbol;Acc:MGI:104874]	-0.28	-0.07	0.03
ENSMUSG00000071369	Map3k5	mitogen-activated protein kinase kinase kinase 5 [Source:MGI Symbol;Acc:MGI:1346876]	-0.28	-0.78	-0.16
ENSMUSG00000031714	Gab1	growth factor receptor bound protein 2-associated protein 1 [Source:MGI Symbol;Acc:MGI:108088]	-0.27	-0.4	0.13
ENSMUSG00000009406	Elk1	ELK1, member of ETS oncogene family [Source:MGI Symbol;Acc:MGI:101833]	-0.27	-0.11	0.04
ENSMUSG00000015605	Srf	serum response factor [Source:MGI Symbol;Acc:MGI:106658]	-0.27	-0.29	-0.11
ENSMUSG00000026113	Inpp4a	inositol polyphosphate-4-phosphatase, type I [Source:MGI Symbol;Acc:MGI:1931123]	-0.26	-0.1	0.38
ENSMUSG00000031537	Ikbkb	inhibitor of kappaB kinase beta [Source:MGI Symbol;Acc:MGI:1338071]	-0.25	-0.16	0.05
ENSMUSG00000042626	Shc1	src homology 2 domain-containing transforming protein C1 [Source:MGI Symbol;Acc:MGI:98296]	-0.25	-0.18	0.02
ENSMUSG00000032737	Inppl1	inositol polyphosphate phosphatase-like 1 [Source:MGI Symbol;Acc:MGI:1333787]	-0.24	-0.32	-0.02
ENSMUSG00000027882	Stxbp3	syntaxin binding protein 3 [Source:MGI Symbol;Acc:MGI:107362]	-0.24	-0.21	0.22
ENSMUSG00000006740	Kif5b	kinesin family member 5B [Source:MGI Symbol;Acc:MGI:1098268]	-0.22	0.01	-0.14
ENSMUSG00000020366	Mapk9	mitogen-activated protein kinase 9 [Source:MGI Symbol;Acc:MGI:1346862]	-0.22	-0.22	-0.03
ENSMUSG00000027540	Ptpn1	protein tyrosine phosphatase, non-receptor type 1 [Source:MGI Symbol;Acc:MGI:97805]	-0.2	-0.25	-0.14
ENSMUSG00000034761	Map4k5	mitogen-activated protein kinase kinase kinase kinase 5 [Source:MGI Symbol;Acc:MGI:1925503]	-0.19	-0.09	0.09
ENSMUSG00000030805	Stx4a	syntaxin 4A (placental) [Source:MGI Symbol;Acc:MGI:893577]	-0.19	-0.03	0.08
ENSMUSG00000050697	Prkaa1	protein kinase, AMP-activated, alpha 1 catalytic subunit [Source:MGI Symbol;Acc:MGI:2145955]	-0.18	-0.08	-0.04
ENSMUSG00000033352	Map2k4	mitogen-activated protein kinase kinase 4 [Source:MGI Symbol;Acc:MGI:1346869]	-0.18	-0.31	-0.15
ENSMUSG00000021948	Prkcd	protein kinase C, delta [Source:MGI Symbol;Acc:MGI:97598]	-0.18	-0.4	0
ENSMUSG00000053113	Socs3	suppressor of cytokine signaling 3 [Source:MGI Symbol;Acc:MGI:1201791]	-0.18	-0.25	0.35
ENSMUSG00000026074	Map4k4	mitogen-activated protein kinase kinase kinase kinase 4 [Source:MGI Symbol;Acc:MGI:1349394]	-0.17	-0.3	0.04
ENSMUSG00000061981	Flot2	flotillin 2 [Source:MGI Symbol;Acc:MGI:103309]	-0.17	-0.36	0.05
ENSMUSG00000063065	Mapk3	mitogen-activated protein kinase 3 [Source:MGI Symbol;Acc:MGI:1346859]	-0.17	-0.3	0.26
ENSMUSG00000005533	Igf1r	insulin-like growth factor I receptor [Source:MGI Symbol;Acc:MGI:96433]	-0.15	-0.15	0.19
ENSMUSG00000000441	Raf1	v-raf-leukemia viral oncogene 1 [Source:MGI Symbol;Acc:MGI:97847]	-0.15	-0.42	-0.01
ENSMUSG00000003865	Gys1	glycogen synthase 1, muscle [Source:MGI Symbol;Acc:MGI:101805]	-0.14	-0.16	-0.2
ENSMUSG00000004054	Map3k11	mitogen-activated protein kinase kinase kinase 11 [Source:MGI Symbol;Acc:MGI:1346880]	-0.13	-0.15	0.08
ENSMUSG00000021936	Mapk8	mitogen-activated protein kinase 8 [Source:MGI Symbol;Acc:MGI:1346861]	-0.11	-0.08	-0.1
ENSMUSG00000021936	Mapk8	mitogen-activated protein kinase 8 [Source:MGI Symbol;Acc:MGI:1346861]	-0.11	-0.08	-0.1
ENSMUSG00000032715	Trib3	tribbles pseudokinase 3 [Source:MGI Symbol;Acc:MGI:1345675]	-0.11	0	-0.77
ENSMUSG00000001034	Mapk7	mitogen-activated protein kinase 7 [Source:MGI Symbol;Acc:MGI:1346347]	-0.1	0.04	-0.18
ENSMUSG00000032571	Pik3r4	phosphoinositide-3-kinase regulatory subunit 4 [Source:MGI Symbol;Acc:MGI:1922919]	-0.1	-0.17	0.26
ENSMUSG00000020312	Shc2	SHC (Src homology 2 domain containing) transforming protein 2 [Source:MGI Symbol;Acc:MGI:106180]	-0.08	-1.58	0.14
ENSMUSG00000024235	Map3k8	mitogen-activated protein kinase kinase kinase 8 [Source:MGI Symbol;Acc:MGI:1346878]	-0.05	-0.24	0.79
ENSMUSG00000044147	Arf6	ADP-ribosylation factor 6 [Source:MGI Symbol;Acc:MGI:99435]	-0.03	-0.06	-0.08
ENSMUSG00000024830	Rps6kb2	ribosomal protein S6 kinase, polypeptide 2 [Source:MGI Symbol;Acc:MGI:1927343]	-0.02	-0.12	0.13
ENSMUSG00000001847	Rac1	Rac family small GTPase 1 [Source:MGI Symbol;Acc:MGI:97845]	-0.01	0.07	-0.08
ENSMUSG00000002948	Map2k7	mitogen-activated protein kinase kinase 7 [Source:MGI Symbol;Acc:MGI:1346871]	-0.01	-0.1	-0.04
ENSMUSG00000029053	Prkcz	protein kinase C, zeta [Source:MGI Symbol;Acc:MGI:97602]	1.17	1.25	0.68
ENSMUSG00000054667	Irs4	insulin receptor substrate 4 [Source:MGI Symbol;Acc:MGI:1338009]	1.11	-0.63	1.45
ENSMUSG00000031880	Rrad	Ras-related associated with diabetes [Source:MGI Symbol;Acc:MGI:1930943]	0.77	0.74	-0.33
ENSMUSG00000022610	Mapk12	mitogen-activated protein kinase 12 [Source:MGI Symbol;Acc:MGI:1353438]	0.75	-0.24	-0.1
ENSMUSG00000031490	Eif4ebp1	eukaryotic translation initiation factor 4E binding protein 1 [Source:MGI Symbol;Acc:MGI:103267]	0.7	0.55	0.07
ENSMUSG00000038037	Socs1	suppressor of cytokine signaling 1 [Source:MGI Symbol;Acc:MGI:1354910]	0.56	0.38	0.12
ENSMUSG00000028156	Eif4e	eukaryotic translation initiation factor 4E [Source:MGI Symbol;Acc:MGI:95305]	0.44	0.54	-0.25
ENSMUSG00000058444	Map2k5	mitogen-activated protein kinase kinase 5 [Source:MGI Symbol;Acc:MGI:1346345]	0.43	0.37	-0.04
ENSMUSG00000024558	Mapk4	mitogen-activated protein kinase 4 [Source:MGI Symbol;Acc:MGI:2444559]	0.4	0.03	-0.37
ENSMUSG00000028945	Rheb	Ras homolog enriched in brain [Source:MGI Symbol;Acc:MGI:97912]	0.39	0.45	-0.08
ENSMUSG00000019478	Rab4a	RAB4A, member RAS oncogene family [Source:MGI Symbol;Acc:MGI:105069]	0.39	0.22	-0.2
ENSMUSG00000059923	Grb2	growth factor receptor bound protein 2 [Source:MGI Symbol;Acc:MGI:95805]	0.36	0.18	0.03
ENSMUSG00000025499	Hras1	Harvey rat sarcoma virus oncogene [Source:MGI Symbol;Acc:MGI:96224]	0.35	0.29	-0.1
ENSMUSG00000028862	Map3k6	mitogen-activated protein kinase kinase kinase 6 [Source:MGI Symbol;Acc:MGI:1855691]	0.34	-0.12	0.28
ENSMUSG00000021108	Prkch	protein kinase C, eta [Source:MGI Symbol;Acc:MGI:97600]	0.34	-1.45	-0.45
ENSMUSG00000020941	Map3k14	mitogen-activated protein kinase kinase kinase 14 [Source:MGI Symbol;Acc:MGI:1858204]	0.34	0.24	0.01
ENSMUSG00000035027	Map2k2	mitogen-activated protein kinase kinase 2 [Source:MGI Symbol;Acc:MGI:1346867]	0.33	0.36	0.17
ENSMUSG00000024772	Ehd1	EH-domain containing 1 [Source:MGI Symbol;Acc:MGI:1341878]	0.32	0.23	-0.07
ENSMUSG00000018932	Map2k3	mitogen-activated protein kinase kinase 3 [Source:MGI Symbol;Acc:MGI:1346868]	0.22	-0.03	-0.16
ENSMUSG00000027287	Snap23	synaptosomal-associated protein 23 [Source:MGI Symbol;Acc:MGI:109356]	0.21	0.02	-0.08
ENSMUSG00000063358	Mapk1	mitogen-activated protein kinase 1 [Source:MGI Symbol;Acc:MGI:1346858]	0.2	0.26	-0.07
ENSMUSG00000004936	Map2k1	mitogen-activated protein kinase kinase 1 [Source:MGI Symbol;Acc:MGI:1346866]	0.19	0.12	-0.06
ENSMUSG00000019528	Gyg1	glycogenin [Source:MGI Symbol;Acc:MGI:1351614]	0.16	0.07	0.15
ENSMUSG00000017774	Myo1c	myosin IC [Source:MGI Symbol;Acc:MGI:106612]	0.16	-0.08	-0.06
ENSMUSG00000020894	Vamp2	vesicle-associated membrane protein 2 [Source:MGI Symbol;Acc:MGI:1313277]	0.15	0.26	-0.24
ENSMUSG00000004864	Mapk13	mitogen-activated protein kinase 13 [Source:MGI Symbol;Acc:MGI:1346864]	0.15	0.36	-0.01
ENSMUSG00000042688	Mapk6	mitogen-activated protein kinase 6 [Source:MGI Symbol;Acc:MGI:1354946]	0.09	0.12	-0.09
ENSMUSG00000040390	Map3k10	mitogen-activated protein kinase kinase kinase 10 [Source:MGI Symbol;Acc:MGI:1346879]	0.09	-0.02	0.04
ENSMUSG00000004626	Stxbp2	syntaxin binding protein 2 [Source:MGI Symbol;Acc:MGI:107370]	0.09	0.17	0.13
ENSMUSG00000048076	Arf1	ADP-ribosylation factor 1 [Source:MGI Symbol;Acc:MGI:99431]	0.08	0.12	-0.05
ENSMUSG00000017868	Sgk2	serum/glucocorticoid regulated kinase 2 [Source:MGI Symbol;Acc:MGI:1351318]	0.08	-0.69	0.39
ENSMUSG00000018395	Kif3a	kinesin family member 3A [Source:MGI Symbol;Acc:MGI:107689]	0.06	0.03	0.11
ENSMUSG00000017776	Crk	v-crk avian sarcoma virus CT10 oncogene homolog [Source:MGI Symbol;Acc:MGI:88508]	0.06	0.21	-0.28
ENSMUSG00000004455	Ppp1cc	protein phosphatase 1 catalytic subunit gamma [Source:MGI Symbol;Acc:MGI:104872]	0.04	0.32	0.03
ENSMUSG00000032462	Pik3cb	phosphatidylinositol-4,5-bisphosphate 3-kinase catalytic subunit beta [Source:MGI Symbol;Acc:MGI:1922019]	0.03	-0.07	-0.07
ENSMUSG00000037643	Prkci	protein kinase C, iota [Source:MGI Symbol;Acc:MGI:99260]	0.02	0.13	0.02
ENSMUSG00000033628	Pik3c3	phosphatidylinositol 3-kinase catalytic subunit type 3 [Source:MGI Symbol;Acc:MGI:2445019]	0.02	0.2	0.4
ENSMUSG00000028656	Cap1	CAP, adenylate cyclase-associated protein 1 (yeast) [Source:MGI Symbol;Acc:MGI:88262]	0.01	-0.11	0
ENSMUSG00000001729	Akt1	thymoma viral proto-oncogene 1 [Source:MGI Symbol;Acc:MGI:87986]	0.01	0.02	0.04
ENSMUSG00000020176	Grb10	not availables in the transcriptome
ENSMUSG00000020573	Pik3cg
ENSMUSG00000020623	Map2k6
ENSMUSG00000021448	Shc3
ENSMUSG00000026778	Prkcq
ENSMUSG00000027273	Snap25
ENSMUSG00000030228	Pik3c2g
ENSMUSG00000030244	Gys2
ENSMUSG00000033220	Rac2
ENSMUSG00000040525	Cblc
ENSMUSG00000042724	Map3k9
ENSMUSG00000046709	Mapk10
ENSMUSG00000046768	Rhoj
ENSMUSG00000047182	Irs3
ENSMUSG00000052889	Prkcb1
ENSMUSG00000053137	Mapk11
ENSMUSG00000118668	Rps6ka4

## Sheet: CalciumRegulation-WP553
Calcium regulation in cardiac cells –WikiPathway 553
Ensembl	name	Description	logFC.aggLDL.vs.Ctrl	logFC.aggLDL+Insulin.vs.Ctrl	logFC.Insulin.vs.Ctrl
ENSMUSG00000026407	Cacna1s	calcium channel, voltage-dependent, L type, alpha 1S subunit [Source:MGI Symbol;Acc:MGI:88294] -6.21	-6.21	-3.76	0.59
ENSMUSG00000052087	Rgs14	regulator of G-protein signaling 14 [Source:MGI Symbol;Acc:MGI:1859709] -6.2	-6.2	-0.3	0.02
ENSMUSG00000032766	Gng11	guanine nucleotide binding protein (G protein), gamma 11 [Source:MGI Symbol;Acc:MGI:1913316] -4.61	-4.61	2.53	-0.44
ENSMUSG00000057897	Camk2b	calcium/calmodulin-dependent protein kinase II, beta [Source:MGI Symbol;Acc:MGI:88257] -3.55	-3.55	-4.38	-0.71
ENSMUSG00000030592	Ryr1	ryanodine receptor 1, skeletal muscle [Source:MGI Symbol;Acc:MGI:99659] -3.37	-3.37	-1.07	0
ENSMUSG00000007122	Casq1	calsequestrin 1 [Source:MGI Symbol;Acc:MGI:1309468] -3.16	-3.16	-1.21	0.2
ENSMUSG00000048240	Gng7	guanine nucleotide binding protein (G protein), gamma 7 [Source:MGI Symbol;Acc:MGI:95787] -2.57	-2.57	-0.27	0.62
ENSMUSG00000045730	Adrb2	adrenergic receptor, beta 2 [Source:MGI Symbol;Acc:MGI:87938] -2.25	-2.25	-5.17	-0.39
ENSMUSG00000020788	Atp2a3	ATPase, Ca++ transporting, ubiquitous [Source:MGI Symbol;Acc:MGI:1194503] -1.81	-1.81	-1.54	-0.19
ENSMUSG00000050556	Kcnb1	potassium voltage gated channel, Shab-related subfamily, member 1 [Source:MGI Symbol;Acc:MGI:96666] -1.63	-1.63	-1.21	-0.39
ENSMUSG00000026360	Rgs2	regulator of G-protein signaling 2 [Source:MGI Symbol;Acc:MGI:1098271] -1.6	-1.6	4.45	-1.6
ENSMUSG00000021313	Ryr2	ryanodine receptor 2, cardiac [Source:MGI Symbol;Acc:MGI:99685] -1.52	-1.52	-1.86	0.26
ENSMUSG00000027861	Casq2	calsequestrin 2 [Source:MGI Symbol;Acc:MGI:1309469] -1.3	-1.3	-2.17	0.38
ENSMUSG00000002459	Rgs20	regulator of G-protein signaling 20 [Source:MGI Symbol;Acc:MGI:1929866] -1.29	-1.29	-0.4	-0.17
ENSMUSG00000031659	Adcy7	adenylate cyclase 7 [Source:MGI Symbol;Acc:MGI:102891] -1.19	-1.19	-1.47	-0.16
ENSMUSG00000018909	Arrb1	arrestin, beta 1 [Source:MGI Symbol;Acc:MGI:99473] -1.19	-1.19	-1.55	-0.01
ENSMUSG00000020882	Cacnb1	calcium channel, voltage-dependent, beta 1 subunit [Source:MGI Symbol;Acc:MGI:102522] -1.11	-1.11	-1.36	-0.47
ENSMUSG00000024617	Camk2a	calcium/calmodulin-dependent protein kinase II alpha [Source:MGI Symbol;Acc:MGI:88256] -1.04	-1.04	-2.3	-0.06
ENSMUSG00000050541	Adra1b	adrenergic receptor, alpha 1b [Source:MGI Symbol;Acc:MGI:104774] -1.03	-1.03	-1.28	-0.11
ENSMUSG00000002997	Prkar2b	protein kinase, cAMP dependent regulatory, type II beta [Source:MGI Symbol;Acc:MGI:97760] -0.83	-0.83	-0.92	0.12
ENSMUSG00000025855	Prkar1b	protein kinase, cAMP dependent regulatory, type I beta [Source:MGI Symbol;Acc:MGI:97759] -0.78	-0.78	-0.88	0.09
ENSMUSG00000022994	Adcy6	adenylate cyclase 6 [Source:MGI Symbol;Acc:MGI:87917] -0.77	-0.77	-0.9	0.03
ENSMUSG00000043448	Gjc2	gap junction protein, gamma 2 [Source:MGI Symbol;Acc:MGI:2153060] -0.71	-0.71	-1.64	0.45
ENSMUSG00000030102	Itpr1	inositol 1,4,5-trisphosphate receptor 1 [Source:MGI Symbol;Acc:MGI:96623] -0.62	-0.62	-0.64	0.24
ENSMUSG00000024186	Rgs11	regulator of G-protein signaling 11 [Source:MGI Symbol;Acc:MGI:1354739] -0.62	-0.62	0.22	1.13
ENSMUSG00000020654	Adcy3	adenylate cyclase 3 [Source:MGI Symbol;Acc:MGI:99675] -0.59	-0.59	-0.38	-0.07
ENSMUSG00000034781	Gna11	guanine nucleotide binding protein, alpha 11 [Source:MGI Symbol;Acc:MGI:95766] -0.53	-0.53	-0.61	-0.11
ENSMUSG00000018340	Anxa6	annexin A6 [Source:MGI Symbol;Acc:MGI:88255] -0.52	-0.52	-0.85	0.07
ENSMUSG00000071658	Gng3	guanine nucleotide binding protein (G protein), gamma 3 [Source:MGI Symbol;Acc:MGI:102704] -0.44	-0.44	-0.52	-0.29
ENSMUSG00000034520	Gjc1	gap junction protein, gamma 1 [Source:MGI Symbol;Acc:MGI:95718] -0.43	-0.43	-0.73	-0.46
ENSMUSG00000042644	Itpr3	inositol 1,4,5-triphosphate receptor 3 [Source:MGI Symbol;Acc:MGI:96624] -0.41	-0.41	-0.53	0.29
ENSMUSG00000045038	Prkce	protein kinase C, epsilon [Source:MGI Symbol;Acc:MGI:97599] -0.38	-0.38	-0.14	0.13
ENSMUSG00000003352	Cacnb3	calcium channel, voltage-dependent, beta 3 subunit [Source:MGI Symbol;Acc:MGI:103307] -0.34	-0.34	-0.41	0.14
ENSMUSG00000050953	Gja1	gap junction protein, alpha 1 [Source:MGI Symbol;Acc:MGI:95713] -0.32	-0.32	-0.5	-0.23
ENSMUSG00000050965	Prkca	protein kinase C, alpha [Source:MGI Symbol;Acc:MGI:97595] -0.31	-0.31	-0.22	0.14
ENSMUSG00000053819	Camk2d	calcium/calmodulin-dependent protein kinase II, delta [Source:MGI Symbol;Acc:MGI:1341265] -0.31	-0.31	-0.1	0.04
ENSMUSG00000027669	Gnb4	guanine nucleotide binding protein (G protein), beta 4 [Source:MGI Symbol;Acc:MGI:104581] -0.3	-0.3	-0.08	0.14
ENSMUSG00000005580	Adcy9	adenylate cyclase 9 [Source:MGI Symbol;Acc:MGI:108450] -0.3	-0.3	-0.05	0.17
ENSMUSG00000022840	Adcy5	adenylate cyclase 5 [Source:MGI Symbol;Acc:MGI:99673] -0.28	-0.28	-0.58	-0.39
ENSMUSG00000024960	Plcb3	phospholipase C, beta 3 [Source:MGI Symbol;Acc:MGI:104778] -0.27	-0.27	-0.37	0.11
ENSMUSG00000024960	Plcb3	phospholipase C, beta 3 [Source:MGI Symbol;Acc:MGI:104778] -0.27	-0.27	-0.37	0.11
ENSMUSG00000019943	Atp2b1	ATPase, Ca++ transporting, plasma membrane 1 [Source:MGI Symbol;Acc:MGI:104653] -0.26	-0.26	-0.14	-0.08
ENSMUSG00000029467	Atp2a2	ATPase, Ca++ transporting, cardiac muscle, slow twitch 2 [Source:MGI Symbol;Acc:MGI:88110] -0.26	-0.26	-0.19	-0.2
ENSMUSG00000027523	Gnas	GNAS (guanine nucleotide binding protein, alpha stimulating) complex locus [Source:MGI Symbol;Acc:MGI:95777] -0.25	-0.25	0.43	0.45
ENSMUSG00000032192	Gnb5	guanine nucleotide binding protein (G protein), beta 5 [Source:MGI Symbol;Acc:MGI:101848] -0.24	-0.24	0.03	0.03
ENSMUSG00000021820	Camk2g	calcium/calmodulin-dependent protein kinase II gamma [Source:MGI Symbol;Acc:MGI:88259] -0.23	-0.23	-0.55	0.06
ENSMUSG00000020612	Prkar1a	protein kinase, cAMP dependent regulatory, type I, alpha [Source:MGI Symbol;Acc:MGI:104878] -0.23	-0.23	-0.23	-0.04
ENSMUSG00000019370	Calm3	calmodulin 3 [Source:MGI Symbol;Acc:MGI:103249] -0.23	-0.23	-0.28	0.1
ENSMUSG00000034656	Cacna1a	calcium channel, voltage-dependent, P/Q type, alpha 1A subunit [Source:MGI Symbol;Acc:MGI:109482] -0.21	-0.21	-0.42	-0.08
ENSMUSG00000032562	Gnai2	guanine nucleotide binding protein (G protein), alpha inhibiting 2 [Source:MGI Symbol;Acc:MGI:95772] -0.21	-0.21	-0.45	0.05
ENSMUSG00000021948	Prkcd	protein kinase C, delta [Source:MGI Symbol;Acc:MGI:97598] -0.18	-0.18	-0.4	0
ENSMUSG00000078816	Prkcg	protein kinase C, gamma [Source:MGI Symbol;Acc:MGI:97597] -0.18	-0.18	0.27	-0.19
ENSMUSG00000026576	Atp1b1	ATPase, Na+/K+ transporting, beta 1 polypeptide [Source:MGI Symbol;Acc:MGI:88108] -0.17	-0.17	-0.22	-0.2
ENSMUSG00000024639	Gnaq	guanine nucleotide binding protein, alpha q polypeptide [Source:MGI Symbol;Acc:MGI:95776] -0.16	-0.16	0.02	-0.13
ENSMUSG00000027499	Pkia	protein kinase inhibitor, alpha [Source:MGI Symbol;Acc:MGI:104747] -0.14	-0.14	-0.09	-0.12
ENSMUSG00000051391	Ywhag	tyrosine 3-monooxygenase/tryptophan 5-monooxygenase activation protein, gamma polypeptide [Source:MGI Symbol;Acc:MGI:108109] -0.13	-0.13	-0.17	-0.24
ENSMUSG00000040495	Chrm4	cholinergic receptor, muscarinic 4 [Source:MGI Symbol;Acc:MGI:88399] -0.11	-0.11	-0.04	-0.6
ENSMUSG00000003814	Calr	calreticulin [Source:MGI Symbol;Acc:MGI:88252] -0.11	-0.11	-0.17	0.08
ENSMUSG00000032601	Prkar2a	protein kinase, cAMP dependent regulatory, type II alpha [Source:MGI Symbol;Acc:MGI:108025] -0.09	-0.09	-0.06	-0.27
ENSMUSG00000030287	Itpr2	inositol 1,4,5-triphosphate receptor 2 [Source:MGI Symbol;Acc:MGI:99418] -0.09	-0.09	-0.19	0.07
ENSMUSG00000003228	Grk5	G protein-coupled receptor kinase 5 [Source:MGI Symbol;Acc:MGI:109161] -0.08	-0.08	-0.27	-0.17
ENSMUSG00000005034	Prkacb	protein kinase, cAMP dependent, catalytic, beta [Source:MGI Symbol;Acc:MGI:97594] -0.08	-0.08	0.04	-0.09
ENSMUSG00000060216	Arrb2	arrestin, beta 2 [Source:MGI Symbol;Acc:MGI:99474] -0.04	-0.04	0.08	0
ENSMUSG00000000001	Gnai3	guanine nucleotide binding protein (G protein), alpha inhibiting 3 [Source:MGI Symbol;Acc:MGI:95773] -0.01	-0.01	0.13	-0.07
ENSMUSG00000038530	Rgs4	regulator of G-protein signaling 4 [Source:MGI Symbol;Acc:MGI:108409] 2.55	2.55	0.59	-0.43
ENSMUSG00000050234	Gja4	gap junction protein, alpha 4 [Source:MGI Symbol;Acc:MGI:95715] 1.86	1.86	2.03	0.39
ENSMUSG00000041329	Atp1b2	ATPase, Na+/K+ transporting, beta 2 polypeptide [Source:MGI Symbol;Acc:MGI:88109] 1.53	1.53	-2.21	1.14
ENSMUSG00000029053	Prkcz	protein kinase C, zeta [Source:MGI Symbol;Acc:MGI:97602] 1.17	1.17	1.25	0.68
ENSMUSG00000031748	Gnao1	guanine nucleotide binding protein, alpha O [Source:MGI Symbol;Acc:MGI:95775] 1.06	1.06	-0.83	-0.35
ENSMUSG00000002458	Rgs19	regulator of G-protein signaling 19 [Source:MGI Symbol;Acc:MGI:1915153] 0.86	0.86	0.74	-0.1
ENSMUSG00000079055	Slc8a3	solute carrier family 8 (sodium/calcium exchanger), member 3 [Source:MGI Symbol;Acc:MGI:107976] 0.84	0.84	2.17	1.01
ENSMUSG00000057378	Ryr3	ryanodine receptor 3 [Source:MGI Symbol;Acc:MGI:99684] 0.78	0.78	1.77	-1.65
ENSMUSG00000042367	Gjb3	gap junction protein, beta 3 [Source:MGI Symbol;Acc:MGI:95721] 0.7	0.7	0.57	-0.31
ENSMUSG00000046623	Gjb4	gap junction protein, beta 4 [Source:MGI Symbol;Acc:MGI:95722] 0.63	0.63	0.34	-0.08
ENSMUSG00000068523	Gng5	guanine nucleotide binding protein (G protein), gamma 5 [Source:MGI Symbol;Acc:MGI:109164] 0.56	0.56	0.81	0.13
ENSMUSG00000030844	Rgs10	regulator of G-protein signalling 10 [Source:MGI Symbol;Acc:MGI:1915115] 0.48	0.48	0.14	-0.12
ENSMUSG00000076432	Ywhaq	tyrosine 3-monooxygenase/tryptophan 5-monooxygenase activation protein theta [Source:MGI Symbol;Acc:MGI:891963] 0.44	0.44	0.47	-0.04
ENSMUSG00000032966	Fkbp1a	FK506 binding protein 1a [Source:MGI Symbol;Acc:MGI:95541] 0.42	0.42	0.3	0.01
ENSMUSG00000018965	Ywhah	tyrosine 3-monooxygenase/tryptophan 5-monooxygenase activation protein, eta polypeptide [Source:MGI Symbol;Acc:MGI:109194] 0.41	0.41	0.26	-0.12
ENSMUSG00000047281	Sfn	stratifin [Source:MGI Symbol;Acc:MGI:1891831] 0.41	0.41	0.3	-0.12
ENSMUSG00000038128	Camk4	calcium/calmodulin-dependent protein kinase IV [Source:MGI Symbol;Acc:MGI:88258] 0.4	0.4	-0.71	-0.2
ENSMUSG00000052783	Grk4	G protein-coupled receptor kinase 4 [Source:MGI Symbol;Acc:MGI:95801] 0.35	0.35	0.85	0.37
ENSMUSG00000021108	Prkch	protein kinase C, eta [Source:MGI Symbol;Acc:MGI:97600] 0.34	0.34	-1.45	-0.45
ENSMUSG00000021108	Prkch	protein kinase C, eta [Source:MGI Symbol;Acc:MGI:97600] 0.34	0.34	-1.45	-0.45
ENSMUSG00000035283	Adrb1	adrenergic receptor, beta 1 [Source:MGI Symbol;Acc:MGI:87937] 0.33	0.33	-1.82	-0.37
ENSMUSG00000042357	Gjb5	gap junction protein, beta 5 [Source:MGI Symbol;Acc:MGI:95723] 0.3	0.3	-1.07	-0.1
ENSMUSG00000063594	Gng8	guanine nucleotide binding protein (G protein), gamma 8 [Source:MGI Symbol;Acc:MGI:109163] 0.28	0.28	0.45	-0.23
ENSMUSG00000022285	Ywhaz	tyrosine 3-monooxygenase/tryptophan 5-monooxygenase activation protein, zeta polypeptide [Source:MGI Symbol;Acc:MGI:109484] 0.26	0.26	0.22	-0.11
ENSMUSG00000020849	Ywhae	tyrosine 3-monooxygenase/tryptophan 5-monooxygenase activation protein, epsilon polypeptide [Source:MGI Symbol;Acc:MGI:894689] 0.26	0.26	0.3	-0.02
ENSMUSG00000019775	Rgs17	regulator of G-protein signaling 17 [Source:MGI Symbol;Acc:MGI:1927469] 0.24	0.24	0.28	-0.04
ENSMUSG00000032412	Atp1b3	ATPase, Na+/K+ transporting, beta 3 polypeptide [Source:MGI Symbol;Acc:MGI:107788] 0.2	0.2	0.13	0.01
ENSMUSG00000074886	Grk6	G protein-coupled receptor kinase 6 [Source:MGI Symbol;Acc:MGI:1347078] 0.16	0.16	-0.1	-0.06
ENSMUSG00000030272	Camk1	calcium/calmodulin-dependent protein kinase I [Source:MGI Symbol;Acc:MGI:1098535] 0.16	0.16	0.12	0.09
ENSMUSG00000029064	Gnb1	guanine nucleotide binding protein (G protein), beta 1 [Source:MGI Symbol;Acc:MGI:95781] 0.15	0.15	0.13	-0.03
ENSMUSG00000029713	Gnb2	guanine nucleotide binding protein (G protein), beta 2 [Source:MGI Symbol;Acc:MGI:95784] 0.13	0.13	0.08	0.05
ENSMUSG00000035268	Pkig	protein kinase inhibitor, gamma [Source:MGI Symbol;Acc:MGI:1343086] 0.11	0.11	0.22	0.16
ENSMUSG00000018326	Ywhab	tyrosine 3-monooxygenase/tryptophan 5-monooxygenase activation protein, beta polypeptide [Source:MGI Symbol;Acc:MGI:1891917] 0.11	0.11	0.19	-0.13
ENSMUSG00000036402	Gng12	guanine nucleotide binding protein (G protein), gamma 12 [Source:MGI Symbol;Acc:MGI:1336171] 0.02	0.02	0.14	-0.11
ENSMUSG00000002688	Prkd1	not availables in the transcriptome
ENSMUSG00000004110	Cacna1e
ENSMUSG00000004113	Cacna1b
ENSMUSG00000007107	Atp1a4
ENSMUSG00000015968	Cacna1d
ENSMUSG00000019876	Pkib
ENSMUSG00000020431	Adcy1
ENSMUSG00000020599	Rgs9
ENSMUSG00000021219	Rgs6
ENSMUSG00000021303	Gng4
ENSMUSG00000021536	Adcy2
ENSMUSG00000022220	Adcy4
ENSMUSG00000022376	Adcy8
ENSMUSG00000023439	Gnb3
ENSMUSG00000025739	Gng13
ENSMUSG00000026357	Rgs18
ENSMUSG00000026358	Rgs1
ENSMUSG00000026475	Rgs16
ENSMUSG00000026527	Rgs7
ENSMUSG00000026678	Rgs5
ENSMUSG00000026778	Prkcq
ENSMUSG00000026824	Kcnj3
ENSMUSG00000027335	Adra1d
ENSMUSG00000029663	Gngt1
ENSMUSG00000030302	Atp2b2
ENSMUSG00000031376	Atp2b3
ENSMUSG00000031489	Adrb3
ENSMUSG00000032034	Kcnj5
ENSMUSG00000032773	Chrm1
ENSMUSG00000038583	Pln
ENSMUSG00000038583	Pln
ENSMUSG00000040009	Gnaz
ENSMUSG00000040055	Gjb6
ENSMUSG00000043004	Gng2
ENSMUSG00000045613	Chrm2
ENSMUSG00000045875	Adra1a
ENSMUSG00000046159	Chrm3
ENSMUSG00000046352	Gjb2
ENSMUSG00000047797	Gjb1
ENSMUSG00000048582	Gja3
ENSMUSG00000049908	Gja8
ENSMUSG00000051331	Cacna1c
ENSMUSG00000052889	Prkcb
ENSMUSG00000054640	Slc8a1
ENSMUSG00000057123	Gja5
ENSMUSG00000057614	Gnai1
ENSMUSG00000059412	Fxyd2
ENSMUSG00000059810	Rgs3
ENSMUSG00000068615	Gjd2
ENSMUSG00000074939	Chrm5

## Sheet: StriatedMuscleContraction-WP216
Striaded Muscle Contraction – WikiPathway 216
Ensembl	name	Description	logFC.aggLDL.vs.Ctrl	logFC.aggLDL+Insulin.vs.Ctrl	logFC.Insulin.vs.Ctrl
ENSMUSG00000020908	Myh3	myosin, heavy polypeptide 3, skeletal muscle, embryonic [Source:MGI Symbol;Acc:MGI:1339709]	-7.74	-3.25	0.32
ENSMUSG00000031461	Myom2	myomesin 2 [Source:MGI Symbol;Acc:MGI:1328358]	-2.7	-0.08	0.08
ENSMUSG00000026418	Tnni1	troponin I, skeletal, slow 1 [Source:MGI Symbol;Acc:MGI:105073]	-2.46	-1.35	0.62
ENSMUSG00000051747	Ttn	titin [Source:MGI Symbol;Acc:MGI:98864]	-2.13	-2.34	0.08
ENSMUSG00000006457	Actn3	actinin alpha 3 [Source:MGI Symbol;Acc:MGI:99678]	-1.77	-1.85	-0.31
ENSMUSG00000017300	Tnnc2	troponin C2, fast [Source:MGI Symbol;Acc:MGI:98780]	-1.5	-1.5	-0.4
ENSMUSG00000027861	Casq2	calsequestrin 2 [Source:MGI Symbol;Acc:MGI:1309469]	-1.3	-2.17	0.38
ENSMUSG00000091898	Tnnc1	troponin C, cardiac/slow skeletal [Source:MGI Symbol;Acc:MGI:98779]	-1.21	-0.78	0.05
ENSMUSG00000053093	Myh7	myosin, heavy polypeptide 7, cardiac muscle, beta [Source:MGI Symbol;Acc:MGI:2155600]	-1.18	-1.36	0.11
ENSMUSG00000067818	Myl9	myosin, light polypeptide 9, regulatory [Source:MGI Symbol;Acc:MGI:2138915]	-0.88	-1.66	-0.19
ENSMUSG00000026414	Tnnt2	troponin T2, cardiac [Source:MGI Symbol;Acc:MGI:104597]	-0.81	-1.36	0.02
ENSMUSG00000064179	Tnnt1	troponin T1, skeletal, slow [Source:MGI Symbol;Acc:MGI:1333868]	-0.81	-1.62	-0.03
ENSMUSG00000035458	Tnni3	troponin I, cardiac 3 [Source:MGI Symbol;Acc:MGI:98783]	-0.79	-0.56	-0.16
ENSMUSG00000061086	Myl4	myosin, light polypeptide 4 [Source:MGI Symbol;Acc:MGI:97267]	-0.51	-0.62	-0.65
ENSMUSG00000026208	Des	desmin [Source:MGI Symbol;Acc:MGI:94885]	-0.51	-0.64	-0.1
ENSMUSG00000061086	Myl4	myosin, light polypeptide 4 [Source:MGI Symbol;Acc:MGI:97267]	-0.51	-0.62	-0.65
ENSMUSG00000031097	Tnni2	troponin I, skeletal, fast 2 [Source:MGI Symbol;Acc:MGI:105070]	-0.48	-1.71	-0.28
ENSMUSG00000026950	Neb	nebulin [Source:MGI Symbol;Acc:MGI:97292]	-0.45	-0.84	0.46
ENSMUSG00000002100	Mybpc3	myosin binding protein C, cardiac [Source:MGI Symbol;Acc:MGI:102844]	-0.41	-2.15	-0.09
ENSMUSG00000054808	Actn4	actinin alpha 4 [Source:MGI Symbol;Acc:MGI:1890773]	-0.1	-0.23	0.03
ENSMUSG00000026728	Vim	vimentin [Source:MGI Symbol;Acc:MGI:98932]	-0.06	-0.2	0.13
ENSMUSG00000020216	2300003C06Rik	junctional sarcoplasmic reticulum protein 1 [Source:MGI Symbol;Acc:MGI:1916700]	-0.05	-0.26	0.37
ENSMUSG00000035783	Acta2	actin, alpha 2, smooth muscle, aorta [Source:MGI Symbol;Acc:MGI:87909]	-0.03	-0.66	0
ENSMUSG00000031972	Acta1	actin, alpha 1, skeletal muscle [Source:MGI Symbol;Acc:MGI:87902]	2.27	0.72	0.02
ENSMUSG00000052374	Actn2	actinin alpha 2 [Source:MGI Symbol;Acc:MGI:109192]	1.5	-0.43	0.6
ENSMUSG00000028328	Tmod1	tropomodulin 1 [Source:MGI Symbol;Acc:MGI:98775]	1.44	-1.59	0.03
ENSMUSG00000061723	Tnnt3	troponin T3, skeletal, fast [Source:MGI Symbol;Acc:MGI:109550]	0.85	-1.96	-0.09
ENSMUSG00000032366	Tpm1	tropomyosin 1, alpha [Source:MGI Symbol;Acc:MGI:98809]	0.46	0.18	-0.06
ENSMUSG00000062825	Actg1	actin, gamma, cytoplasmic 1 [Source:MGI Symbol;Acc:MGI:87906]	0.35	-0.13	-0.03
ENSMUSG00000061816	Myl1	myosin, light polypeptide 1 [Source:MGI Symbol;Acc:MGI:97269]	0.31	0.2	0.43
ENSMUSG00000027940	Tpm3	tropomyosin 3, gamma [Source:MGI Symbol;Acc:MGI:1890149]	0.26	0.22	-0.02
ENSMUSG00000040752	Myh6	myosin, heavy polypeptide 6, cardiac muscle, alpha [Source:MGI Symbol;Acc:MGI:97255]	0.2	-0.18	-0.16
ENSMUSG00000031799	Tpm4	tropomyosin 4 [Source:MGI Symbol;Acc:MGI:2449202]	0.15	-0.11	-0.03
ENSMUSG00000028464	Tpm2	tropomyosin 2, beta [Source:MGI Symbol;Acc:MGI:98810]	0.09	-0.15	0.07
ENSMUSG00000024049	Myom1	myomesin 1 [Source:MGI Symbol;Acc:MGI:1341430]	0.04	0.1	-0.03
ENSMUSG00000041476	Smpx	small muscle protein, X-linked [Source:MGI Symbol;Acc:MGI:1913356]	0	5.85	0
ENSMUSG00000059741	Myl3	not availables in the transcriptome
ENSMUSG00000045103	Dmd
ENSMUSG00000056328	Myh1
ENSMUSG00000068614	Actc1
ENSMUSG00000038670	Mybpc2
ENSMUSG00000057003	Myh4
ENSMUSG00000013936	Myl2
ENSMUSG00000020061	Mybpc1
ENSMUSG00000055775	Myh8
ENSMUSG00000007877	Tcap

## Sheet: ColesterolMetabolism-WP4346
Cholesterol metabolism – WikiPathway 4346
Ensembl	name	Description	logFC.aggLDL.vs.Ctrl	logFC.aggLDL+Insulin.vs.Ctrl	logFC.Insulin.vs.Ctrl
ENSMUSG00000015243	Abca1	ATP-binding cassette, sub-family A (ABC1), member 1 [Source:MGI Symbol;Acc:MGI:99607]	-4.2	-4.67	0.6
ENSMUSG00000037071	Scd1	stearoyl-Coenzyme A desaturase 1 [Source:MGI Symbol;Acc:MGI:98239]	-3.72	-2.52	-0.13
ENSMUSG00000025203	Scd2	stearoyl-Coenzyme A desaturase 2 [Source:MGI Symbol;Acc:MGI:98240]	-3.64	-3.37	-0.31
ENSMUSG00000021670	Hmgcr	3-hydroxy-3-methylglutaryl-Coenzyme A reductase [Source:MGI Symbol;Acc:MGI:96159]	-2.75	-2.23	-0.92
ENSMUSG00000093930	Hmgcs1	3-hydroxy-3-methylglutaryl-Coenzyme A synthase 1 [Source:MGI Symbol;Acc:MGI:107592]	-2.74	-2.24	-0.88
ENSMUSG00000024799	Tm7fs2	transmembrane 7 superfamily member 2 [Source:MGI Symbol;Acc:MGI:1920416]	-2.54	-0.82	-0.34
ENSMUSG00000033105	Lss	lanosterol synthase [Source:MGI Symbol;Acc:MGI:1336155]	-2.44	-2.27	-0.56
ENSMUSG00000026675	Hsd17b7	hydroxysteroid (17-beta) dehydrogenase 7 [Source:MGI Symbol;Acc:MGI:1330808]	-2.43	-1.66	-0.93
ENSMUSG00000031349	Nsdhl	NAD(P) dependent steroid dehydrogenase-like [Source:MGI Symbol;Acc:MGI:1099438]	-2.28	-2.08	-0.28
ENSMUSG00000001467	Cyp51A1	cytochrome P450, family 51 [Source:MGI Symbol;Acc:MGI:106040]	-2.25	-1.89	-0.42
ENSMUSG00000024665	Fads2	fatty acid desaturase 2 [Source:MGI Symbol;Acc:MGI:1930079]	-2.22	-2.29	-0.15
ENSMUSG00000038175	Mylip (IDOL)	myosin regulatory light chain interacting protein [Source:MGI Symbol;Acc:MGI:2388271]	-2.15	-1.79	0.98
ENSMUSG00000025153	Fasn	fatty acid synthase [Source:MGI Symbol;Acc:MGI:95485]	-2.12	-1.95	-0.46
ENSMUSG00000059743	Fdps	farnesyl diphosphate synthetase [Source:MGI Symbol;Acc:MGI:104888]	-2.07	-2.15	-0.32
ENSMUSG00000027952	Pmvk	phosphomevalonate kinase [Source:MGI Symbol;Acc:MGI:1915853]	-2.06	-1.9	-0.33
ENSMUSG00000058454	Dhcr7	7-dehydrocholesterol reductase [Source:MGI Symbol;Acc:MGI:1298378]	-2.06	-2	-0.42
ENSMUSG00000031604	Msmo1	methylsterol monoxygenase 1 [Source:MGI Symbol;Acc:MGI:1913484]	-1.99	-1.36	-0.76
ENSMUSG00000032883	Acsl3	acyl-CoA synthetase long-chain family member 3 [Source:MGI Symbol;Acc:MGI:1921455]	-1.99	-1.7	-0.12
ENSMUSG00000023832	Acat2	acetyl-Coenzyme A acetyltransferase 2 [Source:MGI Symbol;Acc:MGI:87871]	-1.9	-1.83	-0.28
ENSMUSG00000006517	Mvd	mevalonate (diphospho) decarboxylase [Source:MGI Symbol;Acc:MGI:2179327]	-1.87	-1.76	-0.33
ENSMUSG00000020538	Srebf1	sterol regulatory element binding transcription factor 1 [Source:MGI Symbol;Acc:MGI:107606]	-1.79	-1.84	0.04
ENSMUSG00000034926	Dhcr24	24-dehydrocholesterol reductase [Source:MGI Symbol;Acc:MGI:1922004]	-1.73	-1.67	-0.24
ENSMUSG00000058258	Idi1	isopentenyl-diphosphate delta isomerase [Source:MGI Symbol;Acc:MGI:2442264]	-1.68	-1.24	-0.54
ENSMUSG00000021273	Fdft1	farnesyl diphosphate farnesyl transferase 1 [Source:MGI Symbol;Acc:MGI:102706]	-1.64	-1.38	-0.37
ENSMUSG00000022351	Sqle	squalene epoxidase [Source:MGI Symbol;Acc:MGI:109296]	-1.58	-1.24	-0.48
ENSMUSG00000031278	Acsl4	acyl-CoA synthetase long-chain family member 4 [Source:MGI Symbol;Acc:MGI:1354713]	-1.51	-1.34	-0.19
ENSMUSG00000022463	Srebf2	sterol regulatory element binding factor 2 [Source:MGI Symbol;Acc:MGI:107585]	-1.46	-1.24	-0.02
ENSMUSG00000032018	Sc5d	sterol-C5-desaturase [Source:MGI Symbol;Acc:MGI:1353611]	-1.45	-1.11	-0.65
ENSMUSG00000041939	Mvk	mevalonate kinase [Source:MGI Symbol;Acc:MGI:107624]	-1.43	-1.57	-0.14
ENSMUSG00000010663	Fads1	fatty acid desaturase 1 [Source:MGI Symbol;Acc:MGI:1923517]	-1.39	-1.36	-0.15
ENSMUSG00000031168	Ebp	phenylalkylamine Ca2+ antagonist (emopamil) binding protein [Source:MGI Symbol;Acc:MGI:107822]	-0.65	-0.67	-0.08
ENSMUSG00000004880	Lbr	lamin B receptor [Source:MGI Symbol;Acc:MGI:2138281]	-0.52	-0.4	-0.13
ENSMUSG00000032349	Elovl5	ELOVL family member 5, elongation of long chain fatty acids (yeast) [Source:MGI Symbol;Acc:MGI:1916051]	-0.51	-0.66	-0.08
ENSMUSG00000018796	Acsl1	acyl-CoA synthetase long-chain family member 1 [Source:MGI Symbol;Acc:MGI:102797]	-0.45	-0.44	-0.27
ENSMUSG00000021259	Cyp46a1	cytochrome P450, family 46, subfamily a, polypeptide 1 [Source:MGI Symbol;Acc:MGI:1341877]	-0.42	-0.9	-0.27
ENSMUSG00000032047	Acat1	acetyl-Coenzyme A acetyltransferase 1 [Source:MGI Symbol;Acc:MGI:87870]	-0.12	-0.21	-0.01
ENSMUSG00000026170	Cyp27a1	cytochrome P450, family 27, subfamily a, polypeptide 1 [Source:MGI Symbol;Acc:MGI:88594]	1.48	0.65	0.42
ENSMUSG00000038754	Elovl3	elongation of very long chain fatty acids (FEN1/Elo2, SUR4/Elo3, yeast)-like 3 [Source:MGI Symbol;Acc:MGI:1195976]	0.86	0.06	-0.12
ENSMUSG00000002108	Nr1h3	nuclear receptor subfamily 1, group H, member 3 [Source:MGI Symbol;Acc:MGI:1352462]	0.54	0.59	-0.01
ENSMUSG00000023045	Soat2	sterol O-acyltransferase 2 [Source:MGI Symbol;Acc:MGI:1332226]	0.24	0.5	0.06
ENSMUSG00000021226	Acot2	acyl-CoA thioesterase 2 [Source:MGI Symbol;Acc:MGI:2159605]	0.16	0.38	-0.19
ENSMUSG00000026600	Soat1	sterol O-acyltransferase 1 [Source:MGI Symbol;Acc:MGI:104665]	0.16	0.39	-0.03
ENSMUSG00000032262	Elovl4	elongation of very long chain fatty acids (FEN1/Elo2, SUR4/Elo3, yeast)-like 4 [Source:MGI Symbol;Acc:MGI:1933331]	0.15	0.56	-0.14
ENSMUSG00000021302	Ggps1	geranylgeranyl diphosphate synthase 1 [Source:MGI Symbol;Acc:MGI:1341724]	0.04	0.14	-0.09
ENSMUSG00000060601	Nr1h2	nuclear receptor subfamily 1, group H, member 2 [Source:MGI Symbol;Acc:MGI:1352463]	0.03	0.09	0.35
ENSMUSG00000021364	Elovl2	not availables in the transcriptome
ENSMUSG00000024030	Abcg1
ENSMUSG00000027875	Hmgcs2
ENSMUSG00000028240	Cyp7a1
ENSMUSG00000033520	Idi2
ENSMUSG00000050370	Ch25h
ENSMUSG00000072949	Acot1

## Sheet: Transcriptome
Geneid	Length	gene_name	gene_biotype	entrezgene_id	chromosome_name	start_position	end_position	description	logFC.aggLDL.vs.Ctrl	logFC.aggLDL+Insulin.vs.Ctrl	logFC.Insulin.vs.Ctrl
ENSMUSG00000069515	1263	Lyz1	protein_coding	17110	10	117123702	117128773	lysozyme 1 [Source:MGI Symbol;Acc:MGI:96902]	8.62	10.31	4.5
ENSMUSG00000023057	965	Fabp2	protein_coding	14079	3	122688721	122693155	fatty acid binding protein 2, intestinal [Source:MGI Symbol;Acc:MGI:95478]	8.02	10.52	3.1
ENSMUSG00000013643	1284	Lypd8	protein_coding	70163	11	58269869	58281554	LY6/PLAUR domain containing 8 [Source:MGI Symbol;Acc:MGI:1917413]	7.91	9.43	5.38
ENSMUSG00000030364	2709	Clec2h	protein_coding	94071	6	128639348	128654337	C-type lectin domain family 2, member h [Source:MGI Symbol;Acc:MGI:2136934]	7.05	8.8	1.49
ENSMUSG00000109759	608	1700011L03Rik	lncRNA		8	47399830	47401834	RIKEN cDNA 1700011L03 gene [Source:MGI Symbol;Acc:MGI:1916535]	7.03	0	0
ENSMUSG00000026417	4025	Pigr	protein_coding	18703	1	130754421	130779986	polymeric immunoglobulin receptor [Source:MGI Symbol;Acc:MGI:103080]	6.93	8.79	2.68
ENSMUSG00000076609	532	Igkc	IG_C_gene		6	70703419	70703950	immunoglobulin kappa constant [Source:MGI Symbol;Acc:MGI:96495]	6.89	8.22	0
ENSMUSG00000108874	327	Gm9711	processed_pseudogene		7	144345733	144346059	predicted gene 9711 [Source:MGI Symbol;Acc:MGI:3780119]	6.87	1.59	7.65
ENSMUSG00000054422	553	Fabp1	protein_coding	14080	6	71176811	71182007	fatty acid binding protein 1, liver [Source:MGI Symbol;Acc:MGI:95479]	6.63	8.43	0
ENSMUSG00000045394	2195	Epcam	protein_coding	17075	17	87943407	87958557	epithelial cell adhesion molecule [Source:MGI Symbol;Acc:MGI:106653]	6.57	8.5	0
ENSMUSG00000049350	1257	Zg16	protein_coding	69036	7	126649328	126686500	zymogen granule protein 16 [Source:MGI Symbol;Acc:MGI:1916286]	6.42	8.67	2.51
ENSMUSG00000064213	419	Defa24	protein_coding	503491	8	22224510	22225487	defensin, alpha, 24 [Source:MGI Symbol;Acc:MGI:3630383]	6.41	7.88	1.43
ENSMUSG00000023073	4152	Slc10a2	protein_coding	20494	8	5133219	5155351	solute carrier family 10, member 2 [Source:MGI Symbol;Acc:MGI:1201406]	6.38	6.53	0
ENSMUSG00000024313	2625	Mep1b	protein_coding	17288	18	21194980	21233256	meprin 1 beta [Source:MGI Symbol;Acc:MGI:96964]	6.38	7.07	0
ENSMUSG00000035775	1927	Krt20	protein_coding	66809	11	99319229	99328976	keratin 20 [Source:MGI Symbol;Acc:MGI:1914059]	6.34	9.11	0
ENSMUSG00000074443	419	Defa22	protein_coding	382059	8	21652293	21653265	defensin, alpha, 22 [Source:MGI Symbol;Acc:MGI:3639039]	6.32	7.43	3.04
ENSMUSG00000020405	479	Fabp6	protein_coding	16204	11	43486876	43492367	fatty acid binding protein 6 [Source:MGI Symbol;Acc:MGI:96565]	6.28	8.85	3.21
ENSMUSG00000061825	2298	Ces2c	protein_coding	234671	8	105573700	105581115	carboxylesterase 2C [Source:MGI Symbol;Acc:MGI:2385905]	6.17	7.24	0
ENSMUSG00000032080	1815	Apoa4	protein_coding	11808	9	46151994	46154757	apolipoprotein A-IV [Source:MGI Symbol;Acc:MGI:88051]	5.99	9.3	3.95
ENSMUSG00000030017	2114	Reg3g	protein_coding	19695	6	78443252	78445855	regenerating islet-derived 3 gamma [Source:MGI Symbol;Acc:MGI:109406]	5.9	7.94	0
ENSMUSG00000021565	5006	Slc6a19	protein_coding	74338	13	73827864	73852984	solute carrier family 6 (neurotransmitter transporter), member 19 [Source:MGI Symbol;Acc:MGI:1921588]	5.8	6.5	1.49
ENSMUSG00000028024	4706	Enpep	protein_coding	13809	3	129062824	129126369	glutamyl aminopeptidase [Source:MGI Symbol;Acc:MGI:106645]	5.79	7.77	2.02
ENSMUSG00000060615	709	Ang4	protein_coding	219033	14	52001335	52011047	angiogenin, ribonuclease A family, member 4 [Source:MGI Symbol;Acc:MGI:2656551]	5.7	8.31	0
ENSMUSG00000037390	1943	Muc3	protein_coding	666339	5	137163770	137202830	mucin 3, intestinal [Source:MGI Symbol;Acc:MGI:1203527]	5.59	6.29	2.2
ENSMUSG00000032083	1236	Apoa1	protein_coding	11806	9	46139878	46141764	apolipoprotein A-I [Source:MGI Symbol;Acc:MGI:88049]	5.57	7.45	1.56
ENSMUSG00000110977	300	Gm48598	unprocessed_pseudogene		7	8851145	8853614	predicted gene, 48598 [Source:MGI Symbol;Acc:MGI:6098176]	5.45	6.92	2.2
ENSMUSG00000047786	3434	Lix1	protein_coding	66643	17	17622934	17679649	limb and CNS expressed 1 [Source:MGI Symbol;Acc:MGI:1913893]	5.43	5.46	3.71
ENSMUSG00000034127	1702	Tspan8	protein_coding	216350	10	115652737	115685798	tetraspanin 8 [Source:MGI Symbol;Acc:MGI:2384918]	5.36	5.99	-1.6
ENSMUSG00000017688	2630	Hnf4g	protein_coding	30942	3	3573090	3723112	hepatocyte nuclear factor 4, gamma [Source:MGI Symbol;Acc:MGI:1353604]	5.34	8.3	0
ENSMUSG00000022026	2962	Olfm4	protein_coding	380924	14	80221521	80260579	olfactomedin 4 [Source:MGI Symbol;Acc:MGI:2685142]	5.33	8.08	0
ENSMUSG00000058618	503	AY761184	protein_coding	382000	8	22192535	22193661	defensin, alpha, 39 [Source:MGI Symbol;Acc:MGI:3611585]	5.18	7	0
ENSMUSG00000020953	2998	Coch	protein_coding	12810	12	51640124	51652554	cochlin [Source:MGI Symbol;Acc:MGI:1278313]	5.1	3.62	2.24
ENSMUSG00000113611	198	Gm47750	processed_pseudogene		12	26200315	26200512	predicted gene, 47750 [Source:MGI Symbol;Acc:MGI:6096894]	5.05	3.48	1.06
ENSMUSG00000024029	493	Tff3	protein_coding	21786	17	31344280	31348620	trefoil factor 3, intestinal [Source:MGI Symbol;Acc:MGI:104638]	5.02	8.18	2.2
ENSMUSG00000029273	2459	Sult1d1	protein_coding	53315	5	87702504	87716886	sulfotransferase family 1D, member 1 [Source:MGI Symbol;Acc:MGI:1926341]	5.02	6.56	0
ENSMUSG00000074872	1089	Ctxn2	protein_coding	381418	2	124978553	124989761	cortexin 2 [Source:MGI Symbol;Acc:MGI:2139444]	5.02	6.08	2.21
ENSMUSG00000106867	2731	Gm43800	TEC		6	31265898	31268628	predicted gene 43800 [Source:MGI Symbol;Acc:MGI:5663937]	4.91	4.33	4.51
ENSMUSG00000074447	418	Defa21	protein_coding	66298	8	21515561	21516532	defensin, alpha, 21 [Source:MGI Symbol;Acc:MGI:1913548]	4.83	9.41	3.04
ENSMUSG00000103062	2172	Gm37200	TEC		9	103920804	103922975	predicted gene, 37200 [Source:MGI Symbol;Acc:MGI:5610428]	4.81	2.95	1.43
ENSMUSG00000047730	10497	Fcgbp	protein_coding	215384	7	27770661	27820287	Fc fragment of IgG binding protein [Source:MGI Symbol;Acc:MGI:2444336]	4.66	6.05	1.68
ENSMUSG00000095676	116	Gm25099	snRNA						4.64	1.31	1.54
ENSMUSG00000015405	3762	Ace2	protein_coding	70008	X	162922328	162971416	angiotensin I converting enzyme (peptidyl-dipeptidase A) 2 [Source:MGI Symbol;Acc:MGI:1917258]	4.62	8.02	0
ENSMUSG00000115969	2847	Gm46519	lncRNA		15	75503818	75507759	predicted gene, 46519 [Source:MGI Symbol;Acc:MGI:5826156]	4.51	0.91	2.15
ENSMUSG00000020839	1495	Tmigd1	protein_coding	66601	11	76792985	76807413	transmembrane and immunoglobulin domain containing 1 [Source:MGI Symbol;Acc:MGI:1913851]	4.49	6.23	2.21
ENSMUSG00000029811	3256	Aoc1	protein_coding	76507	6	48849830	48886122	amine oxidase, copper-containing 1 [Source:MGI Symbol;Acc:MGI:1923757]	4.37	8.16	0
ENSMUSG00000031613	1683	Hpgd	protein_coding	15446	8	56747620	56774078	hydroxyprostaglandin dehydrogenase 15 (NAD) [Source:MGI Symbol;Acc:MGI:108085]	4.37	5.96	0
ENSMUSG00000036446	2448	Lum	protein_coding	17022	10	97400990	97408565	lumican [Source:MGI Symbol;Acc:MGI:109347]	4.37	6.93	0
ENSMUSG00000029330	3939	Cds1	protein_coding	74596	5	101912996	101971724	CDP-diacylglycerol synthase 1 [Source:MGI Symbol;Acc:MGI:1921846]	4.36	6.75	0
ENSMUSG00000082609	431	Gm15464	processed_pseudogene		1	60156414	60156844	predicted gene 15464 [Source:MGI Symbol;Acc:MGI:3646025]	4.28	2.19	2.24
ENSMUSG00000038209	1141	Itln1	protein_coding	493583	1	171345690	171362862	intelectin 1 (galactofuranose binding) [Source:MGI Symbol;Acc:MGI:1333831]	4.22	6.24	1.31
ENSMUSG00000031209	7662	Heph	protein_coding	15203	X	95498965	95618091	hephaestin [Source:MGI Symbol;Acc:MGI:1332240]	4.2	2.58	-0.15
ENSMUSG00000081954	402	Gm13626	processed_pseudogene		2	61537237	61537935	predicted gene 13626 [Source:MGI Symbol;Acc:MGI:3650523]	4.2	4.64	2.79
ENSMUSG00000056035	5093	Cyp3a11	protein_coding	13112	5	145791236	145816774	cytochrome P450, family 3, subfamily a, polypeptide 11 [Source:MGI Symbol;Acc:MGI:88609]	4.07	6.74	0
ENSMUSG00000064140	1999	Trim38	protein_coding	214158	13	23953896	23975511	tripartite motif-containing 38 [Source:MGI Symbol;Acc:MGI:2684869]	4.06	6.05	0
ENSMUSG00000086513	7293	9130208D14Rik	unprocessed_pseudogene		7	105473430	105480722	GTPase, very large interferon inducible, pseudogene 1 [Source:MGI Symbol;Acc:MGI:1924950]	4.06	7.84	0
ENSMUSG00000117827	2691	AC118695.1	lncRNA		19	56023528	56029373	RIKEN cDNA D730002M21 gene [Source:MGI Symbol;Acc:MGI:3041200]	4.05	1.68	0.58
ENSMUSG00000116861	433	Gm8253	processed_pseudogene		16	28769675	28770107	predicted gene 8253 [Source:MGI Symbol;Acc:MGI:3647612]	4.02	1.72	2.12
ENSMUSG00000063522	3302	Ly6m	protein_coding	67038	15	74748836	74768870	lymphocyte antigen 6 complex, locus M [Source:MGI Symbol;Acc:MGI:1914288]	4	6.49	-0.12
ENSMUSG00000029377	4128	Ereg	protein_coding	13874	5	91222481	91241505	epiregulin [Source:MGI Symbol;Acc:MGI:107508]	3.99	4.65	-1.6
ENSMUSG00000115158	1123	Gm48912	lncRNA		14	46719682	46753899	predicted gene, 48912 [Source:MGI Symbol;Acc:MGI:6118217]	3.99	4.6	1.85
ENSMUSG00000071356	1142	Reg3b	protein_coding	18489	6	78347640	78350449	regenerating islet-derived 3 beta [Source:MGI Symbol;Acc:MGI:97478]	3.92	7.15	-0.99
ENSMUSG00000074444	398	Defa30	protein_coding	100038927	8	21624658	21625614	defensin, alpha, 30 [Source:MGI Symbol;Acc:MGI:3808881]	3.78	6.67	0.53
ENSMUSG00000067795	2063	4930444P10Rik	protein_coding	75799	1	16136203	16163549	RIKEN cDNA 4930444P10 gene [Source:MGI Symbol;Acc:MGI:1923049]	3.77	3.54	-0.15
ENSMUSG00000025515	7127	Muc2	protein_coding	17831	7	141276583	141308430	mucin 2 [Source:MGI Symbol;Acc:MGI:1339364]	3.7	5.3	0.45
ENSMUSG00000074439	376	Defa5	protein_coding	13239	8	21787455	21788391	defensin, alpha, 5 [Source:MGI Symbol;Acc:MGI:99583]	3.67	6.78	0
ENSMUSG00000004842	3891	Pou1f1	protein_coding	18736	16	65317397	65331891	POU domain, class 1, transcription factor 1 [Source:MGI Symbol;Acc:MGI:97588]	3.65	0.26	0.83
ENSMUSG00000097731	3605	2700016F22Rik	lncRNA						3.65	2.06	1.17
ENSMUSG00000105651	940	1700017M07Rik	lncRNA	76398	3	35310611	35330280	RIKEN cDNA 1700017M07 gene [Source:MGI Symbol;Acc:MGI:1923648]	3.6	3.77	-0.32
ENSMUSG00000082141	618	Gm11212	unprocessed_pseudogene		4	63268648	63272083	predicted gene 11212 [Source:MGI Symbol;Acc:MGI:3651243]	3.58	4.69	2.16
ENSMUSG00000117718	460	AC109138.4	lncRNA		19	4304059	4307679	RIKEN cDNA 1500032F14 gene [Source:MGI Symbol;Acc:MGI:1925555]	3.58	5.54	4.14
ENSMUSG00000117848	2321	AC132957.1	lncRNA		19	45047280	45098781	predicted gene, 35867 [Source:MGI Symbol;Acc:MGI:5595026]	3.57	1.9	1.42
ENSMUSG00000027790	7464	Sis	protein_coding	69983	3	72795890	72875196	sucrase isomaltase (alpha-glucosidase) [Source:MGI Symbol;Acc:MGI:1917233]	3.55	5.52	-2.7
ENSMUSG00000115771	462	Gm49312	lncRNA		15	38079346	38079807	predicted gene, 49312 [Source:MGI Symbol;Acc:MGI:6118817]	3.54	2.37	1.2
ENSMUSG00000096001	828	2610528A11Rik	protein_coding	70045	14	36824097	36835979	RIKEN cDNA 2610528A11 gene [Source:MGI Symbol;Acc:MGI:1917295]	3.5	4.39	0.9
ENSMUSG00000096243	141	Gm24265	snRNA						3.48	2.53	0.84
ENSMUSG00000052776	1885	Oas1a	protein_coding	246730	5	121034319	121045584	2'-5' oligoadenylate synthetase 1A [Source:MGI Symbol;Acc:MGI:2180860]	3.43	4	4.88
ENSMUSG00000086782	918	E130102H24Rik	lncRNA	77866	4	101203728	101213932	RIKEN cDNA E130102H24 gene [Source:MGI Symbol;Acc:MGI:1925116]	3.32	2.91	4.35
ENSMUSG00000112544	939	Gm48089	lncRNA		10	99103758	99114946	predicted gene, 48089 [Source:MGI Symbol;Acc:MGI:6097430]	3.32	1.79	2.62
ENSMUSG00000108833	907	Gm17909	processed_pseudogene		7	66732591	66733497	predicted gene, 17909 [Source:MGI Symbol;Acc:MGI:5010094]	3.28	1.95	-0.38
ENSMUSG00000113335	695	Gm48296	TEC		12	100153270	100153964	predicted gene, 48296 [Source:MGI Symbol;Acc:MGI:6097737]	3.28	2.79	1.29
ENSMUSG00000065176	151	Rnu12	snRNA	104307	15	83033845	83033995	RNA U12, small nuclear [Source:MGI Symbol;Acc:MGI:1336893]	3.26	4.2	-0.62
ENSMUSG00000026069	6894	Il1rl1	protein_coding	17082	1	40468730	40504575	interleukin 1 receptor-like 1 [Source:MGI Symbol;Acc:MGI:98427]	3.25	2.92	-2.24
ENSMUSG00000086061	1679	Gm13075	lncRNA		4	141126140	141138502	predicted gene 13075 [Source:MGI Symbol;Acc:MGI:3651958]	3.25	0.32	1.26
ENSMUSG00000087028	2881	Gm13387	lncRNA		2	25012615	25035408	predicted gene 13387 [Source:MGI Symbol;Acc:MGI:3651242]	3.25	-0.09	0.87
ENSMUSG00000062345	2349	Serpinb2	protein_coding	18788	1	107439153	107463208	serine (or cysteine) peptidase inhibitor, clade B, member 2 [Source:MGI Symbol;Acc:MGI:97609]	3.24	1.48	-1.09
ENSMUSG00000100794	490	Gm29667	processed_pseudogene		1	100210516	100211005	predicted gene 29667 [Source:MGI Symbol;Acc:MGI:5580373]	3.22	-0.1	1.22
ENSMUSG00000047938	1179	4930483J18Rik	lncRNA	67638	15	81074975	81076964	RIKEN cDNA 4930483J18 gene [Source:MGI Symbol;Acc:MGI:1914888]	3.21	3.19	0.95
ENSMUSG00000011034	4104	Slc5a1	protein_coding	20537	5	33261563	33320214	solute carrier family 5 (sodium/glucose cotransporter), member 1 [Source:MGI Symbol;Acc:MGI:107678]	3.18	4.51	-3.48
ENSMUSG00000082976	558	Gm15056	protein_coding	100504014	8	21390622	21392643	predicted gene 15056 [Source:MGI Symbol;Acc:MGI:3705859]	3.18	1.4	1.12
ENSMUSG00000092353	1384	Gm20539	lncRNA	100041479	2	18747526	18765673	predicted gene 20539 [Source:MGI Symbol;Acc:MGI:5142004]	3.17	2.31	0.29
ENSMUSG00000100625	740	1700016G22Rik	lncRNA	71867	13	5905507	5908091	RIKEN cDNA 1700016G22 gene [Source:MGI Symbol;Acc:MGI:1919117]	3.13	1.96	-0.64
ENSMUSG00000104662	1796	Gm43267	TEC		5	144160543	144162338	predicted gene 43267 [Source:MGI Symbol;Acc:MGI:5663404]	3.12	2.84	0.97
ENSMUSG00000109488	1186	Gm6828	processed_pseudogene		7	7099842	7101027	predicted gene 6828 [Source:MGI Symbol;Acc:MGI:3645353]	3.12	0.5	1.57
ENSMUSG00000022824	3038	Muc13	protein_coding	17063	16	33614407	33640304	mucin 13, epithelial transmembrane [Source:MGI Symbol;Acc:MGI:103190]	3.1	3.91	0.83
ENSMUSG00000096968	817	Gm26620	protein_coding		1	170712634	170713450	predicted gene, 26620 [Source:MGI Symbol;Acc:MGI:5477114]	3.09	2.33	3.36
ENSMUSG00000111052	5599	Gm20139	lncRNA		10	19017499	19082450	predicted gene, 20139 [Source:MGI Symbol;Acc:MGI:5012324]	3.09	1.34	0.48
ENSMUSG00000015966	3707	Il17rb	protein_coding	50905	14	29718092	29730853	interleukin 17 receptor B [Source:MGI Symbol;Acc:MGI:1355292]	3.07	2.82	1.83
ENSMUSG00000110690	688	Gm18001	processed_pseudogene		8	84326642	84327329	predicted gene, 18001 [Source:MGI Symbol;Acc:MGI:5010186]	3.07	-2.57	-0.15
ENSMUSG00000023247	594	Guca2a	protein_coding	14915	4	119494901	119496668	guanylate cyclase activator 2a (guanylin) [Source:MGI Symbol;Acc:MGI:102738]	3.05	4.99	0.58
ENSMUSG00000034493	1220	4930556J24Rik	protein_coding		11	3887541	3926778	RIKEN cDNA 4930556J24 gene [Source:MGI Symbol;Acc:MGI:1922592]	3.05	-2.33	0.74
ENSMUSG00000078635	747	1700028N14Rik	lncRNA		11	103155686	103158571	RIKEN cDNA 1700028N14 gene [Source:MGI Symbol;Acc:MGI:1920530]	3.03	1.29	1.77
ENSMUSG00000116679	210	Gm49739	processed_pseudogene		16	42484289	42484498	predicted gene, 49739 [Source:MGI Symbol;Acc:MGI:6215227]	3.03	1.48	1.36
ENSMUSG00000095079	2668	Igha	IG_C_gene		12	113218450	113223856	immunoglobulin heavy constant alpha [Source:MGI Symbol;Acc:MGI:96444]	3.02	7.27	2.43
ENSMUSG00000026822	2623	Lcn2	protein_coding	16819	2	32274645	32278264	lipocalin 2 [Source:MGI Symbol;Acc:MGI:96757]	3.01	1.47	0.46
ENSMUSG00000103013	319	Gm37503	TEC		1	74326701	74327019	predicted gene, 37503 [Source:MGI Symbol;Acc:MGI:5610731]	3	1.96	-1.9
ENSMUSG00000024512	1225	Dynap	protein_coding	75577	18	70373500	70377653	dynactin associated protein [Source:MGI Symbol;Acc:MGI:1922827]	2.98	3.23	0.36
ENSMUSG00000026166	1421	Ccl20	protein_coding	20297	1	83094487	83096888	chemokine (C-C motif) ligand 20 [Source:MGI Symbol;Acc:MGI:1329031]	2.93	1.92	0.98
ENSMUSG00000104670	733	Gm9369	processed_pseudogene		3	123303591	123304323	predicted pseudogene 9369 [Source:MGI Symbol;Acc:MGI:3645990]	2.91	2.88	0.83
ENSMUSG00000034949	7483	Zfr2	protein_coding	103406	10	81068989	81087957	zinc finger RNA binding protein 2 [Source:MGI Symbol;Acc:MGI:2143792]	2.9	3.27	1.03
ENSMUSG00000053749	3573	Gm9920	lncRNA	100503794	15	54963313	54977073	predicted gene 9920 [Source:MGI Symbol;Acc:MGI:3642228]	2.9	2.35	0.54
ENSMUSG00000055003	4102	Lrtm2	protein_coding	211187	6	119292094	119307727	leucine-rich repeats and transmembrane domains 2 [Source:MGI Symbol;Acc:MGI:2141485]	2.89	3.09	0.48
ENSMUSG00000106992	1606	Gm43167	TEC		5	74590161	74591766	predicted gene 43167 [Source:MGI Symbol;Acc:MGI:5663304]	2.89	2.52	1.16
ENSMUSG00000028441	1421	1110017D15Rik	protein_coding	73721	4	41505009	41517333	RIKEN cDNA 1110017D15 gene [Source:MGI Symbol;Acc:MGI:1920971]	2.88	2.19	1.51
ENSMUSG00000097863	589	1010001B22Rik	lncRNA		5	110143377	110144264	RIKEN cDNA 1010001B22 gene [Source:MGI Symbol;Acc:MGI:1922653]	2.88	3.31	2.34
ENSMUSG00000032841	4967	Prr5l	protein_coding	72446	2	101544630	101713372	proline rich 5 like [Source:MGI Symbol;Acc:MGI:1919696]	2.87	3.07	1.78
ENSMUSG00000072963	2307	Gm10447	lncRNA		11	53345631	53347937	predicted gene 10447 [Source:MGI Symbol;Acc:MGI:3642647]	2.86	2.72	1.5
ENSMUSG00000063767	1377	S100a7a	protein_coding	381493	3	90561324	90565976	S100 calcium binding protein A7A [Source:MGI Symbol;Acc:MGI:2687194]	2.85	2.55	-0.23
ENSMUSG00000021123	2967	Rdh12	protein_coding	77974	12	79255688	79269439	retinol dehydrogenase 12 [Source:MGI Symbol;Acc:MGI:1925224]	2.84	2.06	-0.71
ENSMUSG00000094655	191	Gm25360	snRNA						2.83	3.14	0.19
ENSMUSG00000097578	2837	Gm26798	lncRNA						2.82	-0.7	1.32
ENSMUSG00000038067	1413	Csf3	protein_coding	12985	11	98592089	98594455	colony stimulating factor 3 (granulocyte) [Source:MGI Symbol;Acc:MGI:1339751]	2.81	2.29	-0.16
ENSMUSG00000052180	1391	Serpinb6c	protein_coding	97848	13	34063799	34089691	serine (or cysteine) peptidase inhibitor, clade B, member 6c [Source:MGI Symbol;Acc:MGI:2145481]	2.81	0.43	0.88
ENSMUSG00000059406	3812	Tmprss9	protein_coding	432478	10	80707682	80735326	transmembrane protease, serine 9 [Source:MGI Symbol;Acc:MGI:3612246]	2.81	2.24	0.83
ENSMUSG00000054931	2400	Zkscan4	protein_coding	544922	13	21663077	21669677	zinc finger with KRAB and SCAN domains 4 [Source:MGI Symbol;Acc:MGI:3649412]	2.8	-0.27	0.54
ENSMUSG00000082374	556	Gm12741	processed_pseudogene		4	108588939	108589494	predicted gene 12741 [Source:MGI Symbol;Acc:MGI:3651642]	2.79	3.25	0.31
ENSMUSG00000110419	3082	AW046200	lncRNA		8	58104791	58116464	expressed sequence AW046200 [Source:MGI Symbol;Acc:MGI:2142745]	2.79	2.56	0.93
ENSMUSG00000021416	1418	Eci3	protein_coding	69123	13	35130597	35147793	enoyl-Coenzyme A delta isomerase 3 [Source:MGI Symbol;Acc:MGI:1916373]	2.78	6.27	1.49
ENSMUSG00000089235	140	Gm23119	scaRNA	115486069	18	74911632	74911771	predicted gene, 23119 [Source:MGI Symbol;Acc:MGI:5452896]	2.78	0.81	-0.19
ENSMUSG00000087963	133	Gm25394	snoRNA	115488237	13	49837777	49837909	predicted gene, 25394 [Source:MGI Symbol;Acc:MGI:5455171]	2.77	2.06	1.26
ENSMUSG00000053862	709	Slc51b	protein_coding	330962	9	65319996	65330237	solute carrier family 51, beta subunit [Source:MGI Symbol;Acc:MGI:3582052]	2.76	3.62	-2.34
ENSMUSG00000091381	4253	Vmn2r83	protein_coding	625029	10	79304565	79329419	vomeronasal 2, receptor 83 [Source:MGI Symbol;Acc:MGI:3644559]	2.76	3.02	-1.71
ENSMUSG00000105944	622	Gm5075	processed_pseudogene		3	107775338	107775959	predicted gene 5075 [Source:MGI Symbol;Acc:MGI:3645483]	2.76	1.64	1.77
ENSMUSG00000112294	625	Gm4129	lncRNA		10	123032600	123035323	predicted gene 4129 [Source:MGI Symbol;Acc:MGI:3782305]	2.76	-0.15	2.68
ENSMUSG00000107722	616	2900060B14Rik	lncRNA	68204	1	118386382	118386997	RIKEN cDNA 2900060B14 gene [Source:MGI Symbol;Acc:MGI:1915454]	2.75	3.25	-0.87
ENSMUSG00000030206	1586	Gsg1	protein_coding	14840	6	135214324	135231349	germ cell associated 1 [Source:MGI Symbol;Acc:MGI:1194499]	2.74	2.98	1.86
ENSMUSG00000071165	857	Gm6040	protein_coding	100503992	8	21406506	21412087	predicted gene 6040 [Source:MGI Symbol;Acc:MGI:3646527]	2.74	3.17	-2.13
ENSMUSG00000089883	487	Gm3355	processed_pseudogene		17	14082579	14083065	predicted gene 3355 [Source:MGI Symbol;Acc:MGI:3781533]	2.73	1.42	0.87
ENSMUSG00000113866	776	Gm47450	lncRNA		13	4965713	4993051	predicted gene, 47450 [Source:MGI Symbol;Acc:MGI:6096407]	2.73	-0.25	1.53
ENSMUSG00000046719	2099	Nxph3	protein_coding	104079	11	95400671	95405396	neurexophilin 3 [Source:MGI Symbol;Acc:MGI:1336188]	2.72	1.37	1.87
ENSMUSG00000113209	688	1700081N11Rik	lncRNA		12	54909432	54910452	RIKEN cDNA 1700081N11 gene [Source:MGI Symbol;Acc:MGI:1920778]	2.71	2.39	0.52
ENSMUSG00000097022	1545	BC001981	lncRNA		13	100243303	100244847	cDNA sequence BC001981 [Source:MGI Symbol;Acc:MGI:3704411]	2.7	2.17	-0.65
ENSMUSG00000099719	944	Gm28802	unprocessed_pseudogene		1	58889244	58931951	predicted gene 28802 [Source:MGI Symbol;Acc:MGI:5579508]	2.7	0.88	-0.05
ENSMUSG00000108362	804	Gm18561	processed_pseudogene		7	126754241	126755178	predicted gene, 18561 [Source:MGI Symbol;Acc:MGI:5010746]	2.7	-0.66	2.25
ENSMUSG00000023914	3452	Mep1a	protein_coding	17287	17	43785215	43813703	meprin 1 alpha [Source:MGI Symbol;Acc:MGI:96963]	2.68	6.95	1.91
ENSMUSG00000085900	537	A930041C12Rik	lncRNA	78443	5	107778116	107781716	RIKEN cDNA A930041C12 gene [Source:MGI Symbol;Acc:MGI:1925693]	2.68	1.36	1.97
ENSMUSG00000092819	132	Gm23639	snoRNA	115489002	18	33928217	33928348	predicted gene, 23639 [Source:MGI Symbol;Acc:MGI:5453416]	2.67	2.04	0.12
ENSMUSG00000118008	316	AC132253.2	lncRNA		19	9901928	9905898	predicted gene, 36913 [Source:MGI Symbol;Acc:MGI:5596072]	2.67	4.22	0.68
ENSMUSG00000108457	375	Gm5027	unprocessed_pseudogene		11	59493745	59494119	predicted gene 5027 [Source:MGI Symbol;Acc:MGI:3643392]	2.65	-0.29	0.35
ENSMUSG00000113965	3825	A730091E23Rik	TEC		13	32522802	32526626	RIKEN cDNA A730091E23 gene [Source:MGI Symbol;Acc:MGI:2442493]	2.64	2.22	0.41
ENSMUSG00000032125	5302	Robo4	protein_coding	74144	9	37313193	37326411	roundabout guidance receptor 4 [Source:MGI Symbol;Acc:MGI:1921394]	2.62	1.47	-0.22
ENSMUSG00000066755	2066	Tnfsf18	protein_coding	240873	1	161322224	161332859	tumor necrosis factor (ligand) superfamily, member 18 [Source:MGI Symbol;Acc:MGI:2673064]	2.62	-0.01	0.62
ENSMUSG00000029597	1694	Sds	protein_coding	231691	5	120614591	120621997	serine dehydratase [Source:MGI Symbol;Acc:MGI:98270]	2.61	2.51	0.45
ENSMUSG00000090631	1052	Olfr456	protein_coding	259144	6	42463097	42464148	olfactory receptor 456 [Source:MGI Symbol;Acc:MGI:3030290]	2.61	2.64	-0.22
ENSMUSG00000114907	1741	Gm47794	lncRNA		14	6224672	6226412	predicted gene, 47794 [Source:MGI Symbol;Acc:MGI:6096966]	2.6	1.93	-2.13
ENSMUSG00000064927	158	Gm22043	snRNA	115489855	3	40947128	40947285	predicted gene, 22043 [Source:MGI Symbol;Acc:MGI:5451820]	2.57	3.17	1.6
ENSMUSG00000086013	899	Gm15706	lncRNA	100039495	6	145196255	145197575	predicted gene 15706 [Source:MGI Symbol;Acc:MGI:3783146]	2.56	1.71	1.44
ENSMUSG00000099561	1450	Gm28410	lncRNA		1	78302265	78316743	predicted gene 28410 [Source:MGI Symbol;Acc:MGI:5579116]	2.56	-0.81	0.05
ENSMUSG00000038530	3098	Rgs4	protein_coding	19736	1	169569046	169575211	regulator of G-protein signaling 4 [Source:MGI Symbol;Acc:MGI:108409]	2.55	0.59	-0.43
ENSMUSG00000025496	3381	Drd4	protein_coding	13491	7	140871919	140876377	dopamine receptor D4 [Source:MGI Symbol;Acc:MGI:94926]	2.54	1.52	-0.04
ENSMUSG00000001240	3301	Ramp2	protein_coding	54409	11	101136854	101150372	receptor (calcitonin) activity modifying protein 2 [Source:MGI Symbol;Acc:MGI:1859650]	2.53	1.2	0.64
ENSMUSG00000039563	2472	2210406O10Rik	lncRNA	76710	5	36604955	36622197	RIKEN cDNA 2210406O10 gene [Source:MGI Symbol;Acc:MGI:1923960]	2.52	0.41	0.18
ENSMUSG00000110830	2586	Gm46218	lncRNA		10	29173930	29189821	predicted gene, 46218 [Source:MGI Symbol;Acc:MGI:5825855]	2.52	2.58	0.95
ENSMUSG00000081691	277	Gm11965	processed_pseudogene		11	5628356	5628632	predicted gene 11965 [Source:MGI Symbol;Acc:MGI:3649323]	2.51	2.26	0.16
ENSMUSG00000060878	3066	Olfr1420	protein_coding	258405	19	11863929	11875443	olfactory receptor 1420 [Source:MGI Symbol;Acc:MGI:3031254]	2.5	2.49	1.4
ENSMUSG00000029409	800	U90926	lncRNA	57425	5	92357752	92363267	cDNA sequence U90926 [Source:MGI Symbol;Acc:MGI:1930915]	2.46	2.94	0.54
ENSMUSG00000074547	612	Rps8-ps4	processed_pseudogene		7	13066571	13067182	ribosomal protein S8, pseudogene 4 [Source:MGI Symbol;Acc:MGI:3809043]	2.46	1.69	0.45
ENSMUSG00000090936	1555	Gm17705	lncRNA		17	35384095	35386162	predicted gene, 17705 [Source:MGI Symbol;Acc:MGI:4937339]	2.46	2.18	0.71
ENSMUSG00000117694	2166	Gm28285	protein_coding		18	35686457	35720761	small nucleolar RNA host gene 4 [Source:MGI Symbol;Acc:MGI:4937091]	2.46	1.58	-0.79
ENSMUSG00000020607	4308	Fam84a	protein_coding	105005	12	14196831	14202055	LRAT domain containing 1 [Source:MGI Symbol;Acc:MGI:2145011]	2.45	3.72	1.08
ENSMUSG00000021278	1843	Amn	protein_coding	93835	12	111237529	111242860	amnionless [Source:MGI Symbol;Acc:MGI:1934943]	2.45	0.93	1.09
ENSMUSG00000038745	5081	Nlrp6	protein_coding	101613	7	140500815	140509105	NLR family, pyrin domain containing 6 [Source:MGI Symbol;Acc:MGI:2141990]	2.44	2.43	-3.72
ENSMUSG00000115249	5748	Gm49085	lncRNA		15	37960715	37966462	predicted gene, 49085 [Source:MGI Symbol;Acc:MGI:6118472]	2.44	1.07	0.32
ENSMUSG00000093924	1983	Gm12623	processed_pseudogene		11	60464393	60466375	predicted gene 12623 [Source:MGI Symbol;Acc:MGI:3650566]	2.41	4.2	2.07
ENSMUSG00000084843	1703	B230312C02Rik	lncRNA		2	180012284	180027678	RIKEN cDNA B230312C02 gene [Source:MGI Symbol;Acc:MGI:2444130]	2.4	1.37	-0.17
ENSMUSG00000097015	1457	Gm26705	lncRNA	381967	7	98909688	98916425	predicted gene, 26705 [Source:MGI Symbol;Acc:MGI:5477199]	2.4	0.55	1.12
ENSMUSG00000062073	1436	Gm10109	transcribed_unprocessed_pseudogene		7	43870441	43876845	predicted gene 10109 [Source:MGI Symbol;Acc:MGI:3647742]	2.39	2.72	0.84
ENSMUSG00000103898	2603	Gm30238	TEC		12	112657420	112660022	predicted gene, 30238 [Source:MGI Symbol;Acc:MGI:5589397]	2.39	2.48	0.19
ENSMUSG00000028307	2392	Aldob	protein_coding	230163	4	49535995	49549546	aldolase B, fructose-bisphosphate [Source:MGI Symbol;Acc:MGI:87995]	2.38	5.7	0.47
ENSMUSG00000047562	1722	Mmp10	protein_coding	17384	9	7502353	7510241	matrix metallopeptidase 10 [Source:MGI Symbol;Acc:MGI:97007]	2.37	-0.04	-2.62
ENSMUSG00000098192	1001	Gm3534	processed_pseudogene		14	48646075	48647075	predicted pseudogene 3534 [Source:MGI Symbol;Acc:MGI:3781711]	2.37	0.1	0.22
ENSMUSG00000083382	875	Gm6433	processed_pseudogene		5	141253336	141254210	predicted gene 6433 [Source:MGI Symbol;Acc:MGI:3645394]	2.36	1.35	-1.81
ENSMUSG00000112274	773	Gm47525	lncRNA		12	76301336	76302108	predicted gene, 47525 [Source:MGI Symbol;Acc:MGI:6096526]	2.36	1.86	1.23
ENSMUSG00000115665	2140	4933425B07Rik	lncRNA	74458	14	46840263	46874880	RIKEN cDNA 4933425B07 gene [Source:MGI Symbol;Acc:MGI:1921708]	2.36	1.68	0.38
ENSMUSG00000032246	3642	Calml4	protein_coding	75600	9	62765362	62783203	calmodulin-like 4 [Source:MGI Symbol;Acc:MGI:1922850]	2.35	4.47	1.29
ENSMUSG00000101037	1319	Gm28424	lncRNA		9	95394204	95395522	predicted gene 28424 [Source:MGI Symbol;Acc:MGI:5579130]	2.35	2.26	0.02
ENSMUSG00000105679	2223	Gm43338	TEC		5	140307377	140309599	predicted gene 43338 [Source:MGI Symbol;Acc:MGI:5663475]	2.35	1.75	1.19
ENSMUSG00000113290	3364	A530058O07Rik	TEC		13	15991901	15995264	RIKEN cDNA A530058O07 gene [Source:MGI Symbol;Acc:MGI:2145514]	2.35	2.47	0.18
ENSMUSG00000000544	2742	Gpa33	protein_coding	59290	1	165957807	165994079	glycoprotein A33 (transmembrane) [Source:MGI Symbol;Acc:MGI:1891703]	2.34	0.67	0.24
ENSMUSG00000057696	348	Rpl30-ps1	processed_pseudogene		6	38353742	38354089	ribosomal protein L30, pseudogene 1 [Source:MGI Symbol;Acc:MGI:1321399]	2.34	1.16	-0.05
ENSMUSG00000081926	114	Gm15536	processed_pseudogene		10	6988661	6988774	predicted gene 15536 [Source:MGI Symbol;Acc:MGI:3782984]	2.34	2.13	1.18
ENSMUSG00000020581	1291	Agr2	protein_coding	23795	12	36042906	36054086	anterior gradient 2 [Source:MGI Symbol;Acc:MGI:1344405]	2.33	4.84	1.59
ENSMUSG00000036006	11662	Ripor2	protein_coding	193385	13	24685508	24917799	RHO family interacting cell polarization regulator 2 [Source:MGI Symbol;Acc:MGI:2444879]	2.33	-0.36	-1.05
ENSMUSG00000106568	460	Gm42814	processed_pseudogene		3	88336243	88336702	predicted gene 42814 [Source:MGI Symbol;Acc:MGI:5662951]	2.33	0.32	-0.12
ENSMUSG00000027344	2911	Fsip1	protein_coding	71313	2	117960905	118087447	fibrous sheath-interacting protein 1 [Source:MGI Symbol;Acc:MGI:1918563]	2.32	1.83	1.3
ENSMUSG00000107313	1044	Gm43332	lncRNA		5	149119993	149121036	predicted gene 43332 [Source:MGI Symbol;Acc:MGI:5663469]	2.32	1.67	-0.17
ENSMUSG00000030785	680	Cox6a2	protein_coding	12862	7	127804607	127805559	cytochrome c oxidase subunit 6A2 [Source:MGI Symbol;Acc:MGI:104649]	2.31	2.08	0.2
ENSMUSG00000047733	545	Tmem262	protein_coding	433215	19	6130063	6130818	transmembrane protein 262 [Source:MGI Symbol;Acc:MGI:3690536]	2.31	-0.9	0.74
ENSMUSG00000002944	3590	Cd36	protein_coding	12491	5	17986688	18093799	CD36 molecule [Source:MGI Symbol;Acc:MGI:107899]	2.3	2.54	-0.89
ENSMUSG00000037440	2416	Vnn1	protein_coding	22361	10	23770586	23781241	vanin 1 [Source:MGI Symbol;Acc:MGI:108395]	2.3	1.98	0.04
ENSMUSG00000045467	4321	Ttll13	protein_coding	269954	7	79896124	79910569	tubulin tyrosine ligase-like family, member 13 [Source:MGI Symbol;Acc:MGI:1920845]	2.3	1.54	1.65
ENSMUSG00000055114	1596	Anxa13	lncRNA	69787	15	58204867	58261093	annexin A13 [Source:MGI Symbol;Acc:MGI:1917037]	2.3	2.39	-0.13
ENSMUSG00000056457	1360	Prl2c3	protein_coding	18812	13	12805705	12814968	prolactin family 2, subfamily c, member 3 [Source:MGI Symbol;Acc:MGI:1341833]	2.3	2.73	0.56
ENSMUSG00000089997	3681	1810020O05Rik	protein_coding	613264	6	87652572	87699783	Riken cDNA 1810020O05 gene [Source:MGI Symbol;Acc:MGI:3586838]	2.3	1.59	-0.25
ENSMUSG00000095590	164	Gm24305	snRNA						2.3	2.44	1.61
ENSMUSG00000097835	698	Gm26910	lncRNA		18	67906782	67907927	predicted gene, 26910 [Source:MGI Symbol;Acc:MGI:5477404]	2.3	1.87	1.16
ENSMUSG00000034107	3984	Ano7	protein_coding	404545	1	93301652	93332025	anoctamin 7 [Source:MGI Symbol;Acc:MGI:3052714]	2.29	1.88	1.57
ENSMUSG00000051723	378	Rpl31-ps13	processed_pseudogene		13	100552073	100552450	ribosomal protein L31, pseudogene 13 [Source:MGI Symbol;Acc:MGI:3809036]	2.29	0.71	0.53
ENSMUSG00000117640	1033	Gm7411	processed_pseudogene		18	4484469	4485501	predicted gene 7411 [Source:MGI Symbol;Acc:MGI:3644066]	2.29	0.23	-1.14
ENSMUSG00000009545	4093	Kcnq1	protein_coding	16535	7	142660099	142980779	potassium voltage-gated channel, subfamily Q, member 1 [Source:MGI Symbol;Acc:MGI:108083]	2.28	-0.16	1.31
ENSMUSG00000039899	3788	Fgl2	protein_coding	14190	5	21577640	21583372	fibrinogen-like protein 2 [Source:MGI Symbol;Acc:MGI:103266]	2.28	2.5	-2.62
ENSMUSG00000040969	8190	Arhgef38	protein_coding	77669	3	132818039	132940710	Rho guanine nucleotide exchange factor (GEF) 38 [Source:MGI Symbol;Acc:MGI:1924919]	2.28	3.54	-2.34
ENSMUSG00000098900	1397	Gm18190	transcribed_unprocessed_pseudogene		7	7268497	7281266	predicted gene, 18190 [Source:MGI Symbol;Acc:MGI:5010375]	2.28	-0.48	1.05
ENSMUSG00000099796	225	Gm7893	processed_pseudogene		1	31203630	31203854	predicted gene 7893 [Source:MGI Symbol;Acc:MGI:3648015]	2.28	1.73	0.51
ENSMUSG00000020279	4947	Il9r	protein_coding	16199	11	32137541	32150279	interleukin 9 receptor [Source:MGI Symbol;Acc:MGI:96564]	2.27	2.31	1
ENSMUSG00000031304	2387	Il2rg	protein_coding	16186	X	100307984	100311861	interleukin 2 receptor, gamma chain [Source:MGI Symbol;Acc:MGI:96551]	2.27	1.55	0.71
ENSMUSG00000031972	1536	Acta1	protein_coding	11459	8	124618508	124621490	actin, alpha 1, skeletal muscle [Source:MGI Symbol;Acc:MGI:87902]	2.27	0.72	0.02
ENSMUSG00000093444	699	Vmn1r-ps152	unprocessed_pseudogene		18	3080778	3081476	vomeronasal 1 receptor, pseudogene 152 [Source:MGI Symbol;Acc:MGI:3852491]	2.27	3.94	2.37
ENSMUSG00000083763	448	Gm9050	processed_pseudogene		X	102271311	102271758	predicted gene 9050 [Source:MGI Symbol;Acc:MGI:3644215]	2.26	0.91	1.47
ENSMUSG00000057098	9756	Ebf1	protein_coding	13591	11	44508144	44898918	early B cell factor 1 [Source:MGI Symbol;Acc:MGI:95275]	2.25	2.7	0.72
ENSMUSG00000065047	98	Gm24045	misc_RNA		4	114845161	114845258	predicted gene, 24045 [Source:MGI Symbol;Acc:MGI:5453822]	2.25	1.58	1.87
ENSMUSG00000030093	3172	Wnt7a	protein_coding	22421	6	91340963	91388345	wingless-type MMTV integration site family, member 7A [Source:MGI Symbol;Acc:MGI:98961]	2.24	2.6	0.46
ENSMUSG00000062464	2887	Cyp4f37	protein_coding	677156	17	32840283	32855158	cytochrome P450, family 4, subfamily f, polypeptide 37 [Source:MGI Symbol;Acc:MGI:3780112]	2.24	2.89	0.72
ENSMUSG00000094092	483	Gm15921	processed_pseudogene		5	130236921	130237403	predicted gene 15921 [Source:MGI Symbol;Acc:MGI:3801933]	2.24	1.46	0.02
ENSMUSG00000106680	917	Gm43852	TEC		5	32870416	32871332	predicted gene 43852 [Source:MGI Symbol;Acc:MGI:5663989]	2.24	0.33	0.55
ENSMUSG00000097257	966	Gm26768	lncRNA						2.23	1.4	0.11
ENSMUSG00000109032	3237	Gm7972	transcribed_unprocessed_pseudogene	666190	9	75375898	75393963	predicted gene 7972 [Source:MGI Symbol;Acc:MGI:3647337]	2.23	2.8	0.89
ENSMUSG00000103570	1682	C630004M23Rik	TEC		2	10052649	10054330	RIKEN cDNA C630004M23 gene [Source:MGI Symbol;Acc:MGI:3642399]	2.21	2.07	-0.03
ENSMUSG00000022997	2378	Wnt1	protein_coding	22408	15	98687738	98691718	wingless-type MMTV integration site family, member 1 [Source:MGI Symbol;Acc:MGI:98953]	2.2	-0.12	-0.24
ENSMUSG00000086993	3854	Rsf1os2	lncRNA	102641859	7	97299217	97346035	remodeling and spacing factor 1, opposite strand 2 [Source:MGI Symbol;Acc:MGI:3642179]	2.2	1.27	-0.19
ENSMUSG00000096993	608	Gm26787	lncRNA	102637672	9	36679183	36693973	predicted gene, 26787 [Source:MGI Symbol;Acc:MGI:5477281]	2.2	1.05	1.29
ENSMUSG00000112203	2915	Gm49167	TEC		10	94521567	94524481	predicted gene, 49167 [Source:MGI Symbol;Acc:MGI:6118596]	2.2	-0.05	0.91
ENSMUSG00000065873	115	n-R5s183	rRNA						2.19	2.4	1.56
ENSMUSG00000096438	1002	Gapdh-ps15	processed_pseudogene		Y	38575128	38576129	glyceraldehyde-3-phosphate dehydrogenase, pseudogene 15 [Source:MGI Symbol;Acc:MGI:5434255]	2.19	0.1	0.76
ENSMUSG00000109889	435	Gm3774	processed_pseudogene		7	10846881	10847315	predicted gene 3774 [Source:MGI Symbol;Acc:MGI:3781948]	2.19	1.32	0.67
ENSMUSG00000091825	1072	Gm5778	processed_pseudogene		10	73037527	73038598	predicted gene 5778 [Source:MGI Symbol;Acc:MGI:3646275]	2.18	-0.29	-0.16
ENSMUSG00000083033	819	Gm9083	processed_pseudogene		X	20105708	20106526	predicted gene 9083 [Source:MGI Symbol;Acc:MGI:3644452]	2.17	0.52	1.32
ENSMUSG00000083454	404	Gm13226	processed_pseudogene		4	145303459	145303862	predicted gene 13226 [Source:MGI Symbol;Acc:MGI:3651282]	2.17	0.48	0.81
ENSMUSG00000031147	2910	Magix	protein_coding	54634	X	7539403	7547490	MAGI family member, X-linked [Source:MGI Symbol;Acc:MGI:1859644]	2.16	-0.67	0.34
ENSMUSG00000067231	1928	Cyp2c65	protein_coding	72303	19	39049459	39082388	cytochrome P450, family 2, subfamily c, polypeptide 65 [Source:MGI Symbol;Acc:MGI:1919553]	2.16	2.33	1.17
ENSMUSG00000113757	769	Gm47507	lncRNA		13	5937108	5978044	predicted gene, 47507 [Source:MGI Symbol;Acc:MGI:6096493]	2.16	2.17	-0.03
ENSMUSG00000027684	12427	Mecom	protein_coding	14013	3	30005445	30602157	MDS1 and EVI1 complex locus [Source:MGI Symbol;Acc:MGI:95457]	2.15	0.23	1.04
ENSMUSG00000029189	9850	Sel1l3	protein_coding	231238	5	53264425	53371269	sel-1 suppressor of lin-12-like 3 (C. elegans) [Source:MGI Symbol;Acc:MGI:1916941]	2.15	2.12	1.14
ENSMUSG00000045625	2541	Pigz	protein_coding	239827	16	31752669	31764864	phosphatidylinositol glycan anchor biosynthesis, class Z [Source:MGI Symbol;Acc:MGI:2443822]	2.15	1.47	0.59
ENSMUSG00000002565	2999	Scin	protein_coding	20259	12	40109768	40184227	scinderin [Source:MGI Symbol;Acc:MGI:1306794]	2.14	3.62	-1.71
ENSMUSG00000022074	5451	Tnfrsf10b	protein_coding	21933	14	70004921	70021860	tumor necrosis factor receptor superfamily, member 10b [Source:MGI Symbol;Acc:MGI:1341090]	2.14	0.46	0.95
ENSMUSG00000032334	3297	Loxl1	protein_coding	16949	9	58195021	58220469	lysyl oxidase-like 1 [Source:MGI Symbol;Acc:MGI:106096]	2.14	1.06	0.32
ENSMUSG00000108436	2309	Gm44851	lncRNA	115486493	7	80054017	80056325	predicted gene 44851 [Source:MGI Symbol;Acc:MGI:5753427]	2.14	1.06	0.94
ENSMUSG00000027919	925	Lce1g	protein_coding	66195	3	92657455	92659645	late cornified envelope 1G [Source:MGI Symbol;Acc:MGI:1913445]	2.12	2.77	-0.62
ENSMUSG00000088789	275	Scarna13	scaRNA						2.12	2.19	1.63
ENSMUSG00000089759	4924	3632454L22Rik	lncRNA	320606	X	133923483	133961085	RIKEN cDNA 3632454L22 gene [Source:MGI Symbol;Acc:MGI:2444359]	2.12	0.3	0.57
ENSMUSG00000000627	5290	Sema4f	protein_coding	20355	6	82888866	82916750	sema domain, immunoglobulin domain (Ig), TM domain, and short cytoplasmic domain [Source:MGI Symbol;Acc:MGI:1340055]	2.1	0.91	0.36
ENSMUSG00000085368	420	Gm16188	lncRNA		4	149860709	149867789	predicted gene 16188 [Source:MGI Symbol;Acc:MGI:3802067]	2.1	-1.1	1.72
ENSMUSG00000093720	1287	Gm20635	lncRNA		5	143376485	143389503	predicted gene 20635 [Source:MGI Symbol;Acc:MGI:5313082]	2.1	2.71	0.42
ENSMUSG00000070692	399	Rps12-ps10	processed_pseudogene	670832	2	122050474	122050872	ribosomal protein S12, pseudogene 10 [Source:MGI Symbol;Acc:MGI:3649508]	2.09	1.28	0.6
ENSMUSG00000063328	567	Gm9396	processed_pseudogene		3	129862061	129862627	predicted gene 9396 [Source:MGI Symbol;Acc:MGI:3645563]	2.08	1.89	0.92
ENSMUSG00000068480	1074	Gm7551	processed_pseudogene		7	65434607	65435680	predicted gene 7551 [Source:MGI Symbol;Acc:MGI:3648704]	2.08	-0.98	0.61
ENSMUSG00000085781	527	Gm15640	lncRNA		16	45756686	45759642	predicted gene 15640 [Source:MGI Symbol;Acc:MGI:3783084]	2.08	2.36	0.88
ENSMUSG00000092284	1064	Gm8801	unprocessed_pseudogene		17	36258138	36263189	predicted gene 8801 [Source:MGI Symbol;Acc:MGI:3779813]	2.08	4.6	0.86
ENSMUSG00000096986	1191	4930509E16Rik	lncRNA	75115	9	72425532	72439140	RIKEN cDNA 4930509E16 gene [Source:MGI Symbol;Acc:MGI:1922365]	2.08	1.88	0.5
ENSMUSG00000100512	731	Ovol3	protein_coding	381867	7	29932864	29935150	ovo like zinc finger 3 [Source:MGI Symbol;Acc:MGI:2388075]	2.08	4.88	1.08
ENSMUSG00000102070	681	Gm28661	unprocessed_pseudogene		1	24653966	24654646	predicted gene 28661 [Source:MGI Symbol;Acc:MGI:5579367]	2.08	2.57	0.03
ENSMUSG00000104158	1799	Gm38100	protein_coding	226720	1	175747895	175749791	predicted gene, 38100 [Source:MGI Symbol;Acc:MGI:5611328]	2.08	2.34	-0.66
ENSMUSG00000117818	2711	AC166172.1	lncRNA		17	31768521	31771231	predicted gene, 50105 [Source:MGI Symbol;Acc:MGI:6302837]	2.08	2.86	1.51
ENSMUSG00000077426	132	Gm26387	snoRNA	115490267	5	108055211	108055342	predicted gene, 26387 [Source:MGI Symbol;Acc:MGI:5456164]	2.07	1.52	0.2
ENSMUSG00000112110	1057	Gm15608	lncRNA		10	82014069	82037322	predicted gene 15608 [Source:MGI Symbol;Acc:MGI:3801804]	2.07	0.66	1.39
ENSMUSG00000026452	7638	Syt2	protein_coding	20980	1	134574415	134690331	synaptotagmin II [Source:MGI Symbol;Acc:MGI:99666]	2.06	-0.25	0.91
ENSMUSG00000054247	2103	Gm9939	lncRNA		8	35432206	35434881	predicted gene 9939 [Source:MGI Symbol;Acc:MGI:3708775]	2.06	0.15	0.3
ENSMUSG00000029727	2956	Cyp3a13	protein_coding	13113	5	137891194	137919881	cytochrome P450, family 3, subfamily a, polypeptide 13 [Source:MGI Symbol;Acc:MGI:88610]	2.05	3.6	-1.42
ENSMUSG00000113584	1671	Gm46355	lncRNA	108168006	12	70956248	70958925	predicted gene, 46355 [Source:MGI Symbol;Acc:MGI:5825992]	2.05	2.22	0
ENSMUSG00000031927	819	1700012B09Rik	protein_coding	69325	9	14667883	14682326	RIKEN cDNA 1700012B09 gene [Source:MGI Symbol;Acc:MGI:1916575]	2.04	2.04	-0.19
ENSMUSG00000079092	1090	Prl2c2	protein_coding	18811	13	13170710	13179968	prolactin family 2, subfamily c, member 2 [Source:MGI Symbol;Acc:MGI:97618]	2.04	2.5	0.64
ENSMUSG00000080974	326	Gm9009	processed_pseudogene	108168448	X	93659406	93659731	predicted pseudogene 9009 [Source:MGI Symbol;Acc:MGI:3643998]	2.04	0.68	-0.82
ENSMUSG00000087443	784	Ppp1r18os	lncRNA		17	36171810	36177778	protein phosphatase 1, regulatory subunit 18, opposite strand [Source:MGI Symbol;Acc:MGI:1918627]	2.04	1.29	1.51
ENSMUSG00000092626	663	9130230N09Rik	lncRNA		11	22808931	22811264	RIKEN cDNA 9130230N09 gene [Source:MGI Symbol;Acc:MGI:1924921]	2.04	2.43	-0.86
ENSMUSG00000110673	2730	Gm45833	lncRNA		8	122393553	122400827	predicted gene 45833 [Source:MGI Symbol;Acc:MGI:5804948]	2.04	1.46	1.31
ENSMUSG00000116494	1116	Gm49449	TEC		15	98840431	98841546	predicted gene, 49449 [Source:MGI Symbol;Acc:MGI:6155099]	2.04	1.2	1.72
ENSMUSG00000019872	2065	Smpdl3a	protein_coding	57319	10	57670431	57687926	sphingomyelin phosphodiesterase, acid-like 3A [Source:MGI Symbol;Acc:MGI:1931437]	2.03	4.39	-2.34
ENSMUSG00000082969	784	Gm12630	processed_pseudogene		4	86736031	86736814	predicted gene 12630 [Source:MGI Symbol;Acc:MGI:3650968]	2.03	2.32	-0.11
ENSMUSG00000117295	510	Gm5492	processed_pseudogene		17	20881820	20882329	predicted gene 5492 [Source:MGI Symbol;Acc:MGI:3644513]	2.03	0.07	0.83
ENSMUSG00000092124	1240	B930094E09Rik	protein_coding		18	31742565	31743804	RIKEN cDNA B930094E09 gene [Source:MGI Symbol;Acc:MGI:3603750]	2.02	1.87	0.36
ENSMUSG00000105914	269	Gm19243	processed_pseudogene		3	117016609	117017251	predicted gene, 19243 [Source:MGI Symbol;Acc:MGI:5011428]	2.02	1.17	0.08
ENSMUSG00000032204	4143	Aqp9	protein_coding	64008	9	71017941	71075964	aquaporin 9 [Source:MGI Symbol;Acc:MGI:1891066]	2.01	-4.88	-0.77
ENSMUSG00000069862	399	Rps12-ps9	processed_pseudogene		8	123933362	123933760	ribosomal protein S12, pseudogene 9 [Source:MGI Symbol;Acc:MGI:3704324]	2	1.3	1
ENSMUSG00000071237	501	Gemin6-ps	processed_pseudogene		6	117785681	117786181	gem nuclear organelle associated protein 6, pseudogene [Source:MGI Symbol;Acc:MGI:3645567]	2	1.56	-0.36
ENSMUSG00000109016	428	Gm44647	lncRNA		7	130122575	130123002	predicted gene 44647 [Source:MGI Symbol;Acc:MGI:5753223]	2	1.19	1.57
ENSMUSG00000111312	2290	Gm47205	TEC		9	44392811	44395100	predicted gene, 47205 [Source:MGI Symbol;Acc:MGI:6096005]	2	0.32	1.08
ENSMUSG00000025991	5555	Cps1	protein_coding	227231	1	67162185	67270418	carbamoyl-phosphate synthetase 1 [Source:MGI Symbol;Acc:MGI:891996]	1.99	5.27	-3.19
ENSMUSG00000037438	268	Uqcrh-ps1	processed_pseudogene		15	99796170	99796437	ubiquinol-cytochrome c reductase hinge protein, pseudogene 1 [Source:MGI Symbol;Acc:MGI:3641869]	1.99	-0.92	1.07
ENSMUSG00000074647	3972	Fam83c	protein_coding	71405	2	155669468	155676774	family with sequence similarity 83, member C [Source:MGI Symbol;Acc:MGI:1918655]	1.99	1.4	0.58
ENSMUSG00000103685	1843	Gm37074	TEC		1	190981621	190983463	predicted gene, 37074 [Source:MGI Symbol;Acc:MGI:5610302]	1.99	2.23	-0.09
ENSMUSG00000104097	290	Gm37313	unprocessed_pseudogene		1	177817228	177826305	predicted gene, 37313 [Source:MGI Symbol;Acc:MGI:5610541]	1.99	1.27	0.1
ENSMUSG00000081664	1531	Gm15544	processed_pseudogene		7	80078958	80080488	predicted gene 15544 [Source:MGI Symbol;Acc:MGI:3782993]	1.98	1.71	0.4
ENSMUSG00000035033	5486	Tbr1	protein_coding	21375	2	61633274	61644458	T-box brain transcription factor 1 [Source:MGI Symbol;Acc:MGI:107404]	1.97	3.27	0.99
ENSMUSG00000084345	555	Rpl17-ps4	processed_pseudogene		4	63813782	63814336	ribosomal protein L17, pseudogene 4 [Source:MGI Symbol;Acc:MGI:3651043]	1.97	0.51	0.55
ENSMUSG00000086587	1012	Gm11837	lncRNA	100038514	4	14929908	14953030	predicted gene 11837 [Source:MGI Symbol;Acc:MGI:3702175]	1.97	1.52	-4.11
ENSMUSG00000106103	1380	Gm43081	TEC		5	108459236	108460615	predicted gene 43081 [Source:MGI Symbol;Acc:MGI:5663218]	1.97	2.86	-0.07
ENSMUSG00000106565	343	Gm43582	processed_pseudogene		3	104541631	104541973	predicted gene 43582 [Source:MGI Symbol;Acc:MGI:5663719]	1.97	1.45	1.06
ENSMUSG00000033450	3080	Tagap	protein_coding	72536	17	8144832	8153729	T cell activation Rho GTPase activating protein [Source:MGI Symbol;Acc:MGI:3615484]	1.96	1.09	0
ENSMUSG00000059334	2347	Zfp36l3	protein_coding	333473	X	52776015	52778361	zinc finger protein 36, C3H type-like 3 [Source:MGI Symbol;Acc:MGI:3525151]	1.96	0.77	0.34
ENSMUSG00000092465	1240	Gm20472	unprocessed_pseudogene		12	23271228	23365359	predicted gene 20472 [Source:MGI Symbol;Acc:MGI:5141937]	1.96	-2.24	-1.33
ENSMUSG00000104970	594	Gm43137	lncRNA		5	110378474	110379067	predicted gene 43137 [Source:MGI Symbol;Acc:MGI:5663274]	1.96	1.11	-1.54
ENSMUSG00000104973	2288	A530041M06Rik	lncRNA		3	104406636	104408923	RIKEN cDNA A530041M06 gene [Source:MGI Symbol;Acc:MGI:3026943]	1.96	0.72	0.86
ENSMUSG00000106135	808	Gm6543	processed_pseudogene		5	21803738	21804545	predicted gene 6543 [Source:MGI Symbol;Acc:MGI:3644322]	1.96	0.86	0.96
ENSMUSG00000112814	2409	Gm9040	protein_coding	668198	10	118160466	118162874	predicted gene 9040 [Source:MGI Symbol;Acc:MGI:3643524]	1.96	0.64	0.09
ENSMUSG00000022847	2628	Thpo	protein_coding	21832	16	20543204	20553261	thrombopoietin [Source:MGI Symbol;Acc:MGI:101875]	1.95	1.94	0.71
ENSMUSG00000029384	1275	2010109A12Rik	protein_coding	75610	5	93354377	93361334	RIKEN cDNA 2010109A12 gene [Source:MGI Symbol;Acc:MGI:1922860]	1.92	2.21	1.77
ENSMUSG00000082134	379	Gm15236	processed_pseudogene		X	164463200	164463578	predicted gene 15236 [Source:MGI Symbol;Acc:MGI:3645927]	1.92	0.9	0.07
ENSMUSG00000007872	1791	Id3	protein_coding	15903	4	135870808	135873066	inhibitor of DNA binding 3 [Source:MGI Symbol;Acc:MGI:96398]	1.91	2.05	0.23
ENSMUSG00000039372	4553	March4	protein_coding	381270	1	72466271	72576089	membrane associated ring-CH-type finger 4 [Source:MGI Symbol;Acc:MGI:2683550]	1.91	1.56	-0.33
ENSMUSG00000085236	1917	2610206C17Rik	lncRNA	72495	7	84338848	84428261	RIKEN cDNA 2610206C17 gene [Source:MGI Symbol;Acc:MGI:1919745]	1.91	1.67	0.98
ENSMUSG00000103115	1290	Gm37584	lncRNA		3	88433373	88434662	predicted gene, 37584 [Source:MGI Symbol;Acc:MGI:5610812]	1.91	1.21	0.48
ENSMUSG00000112847	2538	Gm47573	TEC		10	82000081	82002618	predicted gene, 47573 [Source:MGI Symbol;Acc:MGI:6096604]	1.91	1.73	1.26
ENSMUSG00000044854	1272	1700056E22Rik	protein_coding	73363	1	183765227	183766498	RIKEN cDNA 1700056E22 gene [Source:MGI Symbol;Acc:MGI:1920613]	1.9	1.57	0.9
ENSMUSG00000083849	2687	Gm13477	processed_pseudogene		2	44678277	44680963	predicted gene 13477 [Source:MGI Symbol;Acc:MGI:3652109]	1.9	1.77	1.02
ENSMUSG00000107397	2829	4930402H05Rik	TEC		6	91184198	91187026	RIKEN cDNA 4930402H05 gene [Source:MGI Symbol;Acc:MGI:1926044]	1.9	0.66	1.24
ENSMUSG00000038756	3857	Ttll6	protein_coding	237930	11	96024612	96056277	tubulin tyrosine ligase-like family, member 6 [Source:MGI Symbol;Acc:MGI:2683461]	1.89	2.33	1.53
ENSMUSG00000036492	1795	Rnf39	protein_coding	386454	17	37253810	37258878	ring finger protein 39 [Source:MGI Symbol;Acc:MGI:2156378]	1.88	1.9	0.32
ENSMUSG00000049721	2041	Gal3st1	protein_coding	53897	11	3933636	3949326	galactose-3-O-sulfotransferase 1 [Source:MGI Symbol;Acc:MGI:1858277]	1.88	3.21	0.17
ENSMUSG00000060380	3313	C030014I23Rik	lncRNA		9	44379641	44393477	RIKEN cDNA C030014I23 gene [Source:MGI Symbol;Acc:MGI:1924631]	1.88	0.85	-0.65
ENSMUSG00000097388	1002	Gm3200	processed_pseudogene		7	100410012	100411013	predicted pseudogene 3200 [Source:MGI Symbol;Acc:MGI:3781379]	1.88	0.84	1.82
ENSMUSG00000104117	4171	Gm20743	lncRNA	433374	1	164690702	164764344	predicted gene, 20743 [Source:MGI Symbol;Acc:MGI:5434099]	1.88	1.96	0.95
ENSMUSG00000118153	306	AC162035.2	lncRNA		18	56753721	56754169	predicted gene, 50288 [Source:MGI Symbol;Acc:MGI:6303127]	1.88	2.3	0.12
ENSMUSG00000073640	411	Rpl27-ps3	processed_pseudogene		18	6332632	6333042	ribosomal protein L27, pseudogene 3 [Source:MGI Symbol;Acc:MGI:3646174]	1.87	1.15	0.26
ENSMUSG00000100862	678	Gm10925	unprocessed_pseudogene		1	24653055	24653732	predicted gene 10925 [Source:MGI Symbol;Acc:MGI:3809095]	1.87	2.62	-0.25
ENSMUSG00000022755	2698	Adgrg7	protein_coding	239853	16	56544972	56616218	adhesion G protein-coupled receptor G7 [Source:MGI Symbol;Acc:MGI:2441732]	1.86	3.36	-3.48
ENSMUSG00000028699	2329	Tspan1	protein_coding	66805	4	116019066	116024798	tetraspanin 1 [Source:MGI Symbol;Acc:MGI:1914055]	1.86	1.16	0.91
ENSMUSG00000045404	3112	Kcnk13	protein_coding	217826	12	99930758	100028941	potassium channel, subfamily K, member 13 [Source:MGI Symbol;Acc:MGI:2384976]	1.86	0.82	0.48
ENSMUSG00000050234	1685	Gja4	protein_coding	14612	4	127205214	127207832	gap junction protein, alpha 4 [Source:MGI Symbol;Acc:MGI:95715]	1.86	2.03	0.39
ENSMUSG00000091007	940	D630036H23Rik	lncRNA		12	36431241	36432180	RIKEN cDNA D630036H23 gene [Source:MGI Symbol;Acc:MGI:3704386]	1.86	1.07	-0.74
ENSMUSG00000094707	2817	A830019P07Rik	lncRNA	329056	19	35812617	35901978	RIKEN cDNA A830019P07 gene [Source:MGI Symbol;Acc:MGI:3028035]	1.86	-0.32	0.24
ENSMUSG00000097476	3684	Gm26583	lncRNA		12	112909983	112914132	predicted gene, 26583 [Source:MGI Symbol;Acc:MGI:5477077]	1.86	1.44	0.78
ENSMUSG00000082196	592	Gm14231	processed_pseudogene		2	156631732	156632323	predicted gene 14231 [Source:MGI Symbol;Acc:MGI:3652156]	1.85	-0.3	-0.08
ENSMUSG00000096681	438	Rps19-ps1	processed_pseudogene		14	53451187	53451624	ribosomal protein S19, pseudogene 1 [Source:MGI Symbol;Acc:MGI:3782508]	1.85	2.33	0.61
ENSMUSG00000103149	1166	AA914427	TEC		16	17739907	17741072	EST AA914427 [Source:MGI Symbol;Acc:MGI:1858439]	1.85	2.36	-0.35
ENSMUSG00000020447	4467	Npc1l1	protein_coding	237636	11	6161013	6180143	NPC1 like intracellular cholesterol transporter 1 [Source:MGI Symbol;Acc:MGI:2685089]	1.84	1.86	1.46
ENSMUSG00000068762	1989	Gstm6	protein_coding	14867	3	107846163	107851065	glutathione S-transferase, mu 6 [Source:MGI Symbol;Acc:MGI:1309467]	1.84	-1.72	0.24
ENSMUSG00000069188	208	Gm13192	processed_pseudogene		2	4964356	4964563	predicted gene 13192 [Source:MGI Symbol;Acc:MGI:3651075]	1.84	0.78	1.11
ENSMUSG00000085482	572	A230083N12Rik	lncRNA		4	74168561	74169951	RIKEN cDNA A230083N12 gene [Source:MGI Symbol;Acc:MGI:3698879]	1.84	1.09	0.61
ENSMUSG00000113630	1421	4930404H11Rik	lncRNA	73815	12	71535059	71602907	RIKEN cDNA 4930404H11 gene [Source:MGI Symbol;Acc:MGI:1921065]	1.84	0.8	1.06
ENSMUSG00000032454	962	Rbp2	protein_coding	19660	9	98368168	98391834	retinol binding protein 2, cellular [Source:MGI Symbol;Acc:MGI:97877]	1.83	2.04	0.22
ENSMUSG00000055137	3429	Sugct	protein_coding	192136	13	17032057	17870138	succinyl-CoA glutarate-CoA transferase [Source:MGI Symbol;Acc:MGI:1923221]	1.83	-0.94	0.4
ENSMUSG00000075276	483	Gm13653	processed_pseudogene	108168770	2	75022621	75023103	predicted gene 13653 [Source:MGI Symbol;Acc:MGI:3649358]	1.83	2.06	-0.3
ENSMUSG00000081559	483	Gm12411	processed_pseudogene		4	45550017	45550499	predicted gene 12411 [Source:MGI Symbol;Acc:MGI:3649918]	1.83	2.15	1.05
ENSMUSG00000116852	562	1700102H20Rik	lncRNA	68230	17	3608099	3610137	RIKEN cDNA 1700102H20 gene [Source:MGI Symbol;Acc:MGI:1915480]	1.83	1.97	0.89
ENSMUSG00000057321	1987	Usp17ld	protein_coding	384701	7	102898944	102901712	ubiquitin specific peptidase 17-like D [Source:MGI Symbol;Acc:MGI:3051372]	1.82	1.28	-0.15
ENSMUSG00000064984	68	Snord73a	snoRNA	19870	3	86046098	86046165	small nucleolar RNA, C/D box U73A [Source:MGI Symbol;Acc:MGI:1321388]	1.82	1.46	-0.66
ENSMUSG00000079710	2889	Gm3448	protein_coding	100041639	17	15216049	15261799	dynein light chain Tctex-type 2A2 [Source:MGI Symbol;Acc:MGI:3809205]	1.82	1.67	0.03
ENSMUSG00000081929	456	Rps11-ps2	processed_pseudogene		11	116273576	116274031	ribosomal protein S11, pseudogene 2 [Source:MGI Symbol;Acc:MGI:3651796]	1.82	0.29	0.47
ENSMUSG00000088984	133	Gm25604	snoRNA	115486291	4	126754773	126754905	predicted gene, 25604 [Source:MGI Symbol;Acc:MGI:5455381]	1.82	1.19	1.81
ENSMUSG00000098559	801	Gm15013	protein_coding		X	138614430	138615230	predicted gene 15013 [Source:MGI Symbol;Acc:MGI:3644991]	1.82	-0.39	0.44
ENSMUSG00000020182	4461	Ddc	protein_coding	13195	11	11764101	11848144	dopa decarboxylase [Source:MGI Symbol;Acc:MGI:94876]	1.81	2.13	-1.07
ENSMUSG00000038567	3560	Cyp24a1	protein_coding	13081	2	170324628	170339065	cytochrome P450, family 24, subfamily a, polypeptide 1 [Source:MGI Symbol;Acc:MGI:88593]	1.81	-1.72	-1.63
ENSMUSG00000106455	421	Gm5711	processed_pseudogene		3	121173908	121174328	predicted gene 5711 [Source:MGI Symbol;Acc:MGI:3643596]	1.81	0.89	0.53
ENSMUSG00000112828	661	Gm48495	lncRNA		10	79629615	79630490	predicted gene, 48495 [Source:MGI Symbol;Acc:MGI:6098020]	1.81	1.92	1.31
ENSMUSG00000112937	3772	Gm17746	lncRNA		12	25179173	25184930	predicted gene, 17746 [Source:MGI Symbol;Acc:MGI:5009824]	1.81	1.91	1.19
ENSMUSG00000118093	1349	AC129773.1	processed_pseudogene		19	12250375	12251974	predicted gene, 17802 [Source:MGI Symbol;Acc:MGI:5009988]	1.81	1.09	0.1
ENSMUSG00000000739	4419	Sult5a1	protein_coding	57429	8	123866931	123885054	sulfotransferase family 5A, member 1 [Source:MGI Symbol;Acc:MGI:1931463]	1.8	1.4	-0.65
ENSMUSG00000053226	1825	Dand5	protein_coding	23863	8	85542033	85559038	DAN domain family member 5, BMP antagonist [Source:MGI Symbol;Acc:MGI:1344365]	1.8	0.34	-0.43
ENSMUSG00000083998	594	Prdx2-ps2	processed_pseudogene		4	144518407	144519230	peroxiredoxin 2, pseudogene 2 [Source:MGI Symbol;Acc:MGI:1859808]	1.8	-1.53	-0.44
ENSMUSG00000087507	790	Gm16141	lncRNA		11	18963817	18965154	predicted gene 16141 [Source:MGI Symbol;Acc:MGI:3802122]	1.8	0.88	0.16
ENSMUSG00000100199	1118	Gm20324	lncRNA	100504637	15	82783281	82790019	predicted gene, 20324 [Source:MGI Symbol;Acc:MGI:5012509]	1.8	0.6	-0.06
ENSMUSG00000113101	257	Gm33424	lncRNA		13	53170238	53172221	predicted gene, 33424 [Source:MGI Symbol;Acc:MGI:5592583]	1.8	-1.84	-1.07
ENSMUSG00000116348	2363	Gm18722	processed_pseudogene		16	8922667	8925634	predicted gene, 18722 [Source:MGI Symbol;Acc:MGI:5010907]	1.8	-1.04	0.21
ENSMUSG00000116825	880	Rps2-ps7	processed_pseudogene		16	18500087	18500966	ribosomal protein S2, pseudogene 7 [Source:MGI Symbol;Acc:MGI:3643238]	1.8	1.15	1.54
ENSMUSG00000005705	1013	Agrp	protein_coding	11604	8	106293330	106364025	agouti related neuropeptide [Source:MGI Symbol;Acc:MGI:892013]	1.79	1.24	0.84
ENSMUSG00000010538	1112	Tsacc	protein_coding	76927	3	88190064	88204306	TSSK6 activating co-chaperone [Source:MGI Symbol;Acc:MGI:1924177]	1.79	0.81	0.35
ENSMUSG00000023906	1721	Cldn6	protein_coding	54419	17	23898223	23901420	claudin 6 [Source:MGI Symbol;Acc:MGI:1859284]	1.79	1.44	0.4
ENSMUSG00000078184	1338	Rbm8a2	protein_coding		1	175805343	175806680	RNA binding motif protein 8A2 [Source:MGI Symbol;Acc:MGI:3612447]	1.79	0.26	-0.01
ENSMUSG00000097690	1190	4930505N22Rik	lncRNA	100174921	19	45986576	46001825	RIKEN cDNA 4930505N22 gene [Source:MGI Symbol;Acc:MGI:1922306]	1.79	1.53	2.23
ENSMUSG00000081703	498	Gm6285	processed_pseudogene	622098	X	103991391	103991888	predicted gene 6285 [Source:MGI Symbol;Acc:MGI:3647132]	1.78	0.94	1.07
ENSMUSG00000089785	2103	Slc25a5-ps	transcribed_processed_pseudogene		14	11288663	11308244	Slc25a5 retrotransposed pseudogene [Source:MGI Symbol;Acc:MGI:3645403]	1.78	0.68	0.17
ENSMUSG00000102425	3107	Gm26616	TEC		1	133056414	133059520	predicted gene, 26616 [Source:MGI Symbol;Acc:MGI:5477110]	1.78	0.38	0.97
ENSMUSG00000107121	768	1110006O24Rik	lncRNA	66123	5	115769108	115769875	RIKEN cDNA 1110006O24 gene [Source:MGI Symbol;Acc:MGI:1913373]	1.78	0.89	0.07
ENSMUSG00000117840	835	AC141471.1	lncRNA		18	35995304	36010364	predicted gene, 50399 [Source:MGI Symbol;Acc:MGI:6303309]	1.78	-1.55	-1.23
ENSMUSG00000028773	823	Fabp3	protein_coding	14077	4	130202388	130209256	fatty acid binding protein 3, muscle and heart [Source:MGI Symbol;Acc:MGI:95476]	1.77	1.88	0.84
ENSMUSG00000030890	2744	Ilk	protein_coding	16202	7	105385799	105392132	integrin linked kinase [Source:MGI Symbol;Acc:MGI:1195267]	1.77	0.84	1.15
ENSMUSG00000049396	3734	Gemin4	protein_coding	276919	11	76101397	76108490	gem nuclear organelle associated protein 4 [Source:MGI Symbol;Acc:MGI:2449313]	1.77	1.4	-0.94
ENSMUSG00000090564	5274	A430057M04Rik	lncRNA	319486	14	21897646	21906999	RIKEN cDNA A430057M04 gene [Source:MGI Symbol;Acc:MGI:2442125]	1.77	1.05	-0.31
ENSMUSG00000096755	549	Ftl1-ps2	processed_pseudogene		10	130428026	130428574	ferritin light polypeptide, pseudogene 2 [Source:MGI Symbol;Acc:MGI:5434102]	1.77	0.36	0.4
ENSMUSG00000101249	492	Gm29216	unprocessed_pseudogene		1	24654787	24655278	predicted gene 29216 [Source:MGI Symbol;Acc:MGI:5579922]	1.77	2.68	-0.16
ENSMUSG00000104862	410	Gm6520	processed_pseudogene		3	157594102	157594511	predicted gene 6520 [Source:MGI Symbol;Acc:MGI:3645184]	1.77	0.54	0.74
ENSMUSG00000112150	2599	9530018F02Rik	lncRNA		12	77282839	77285437	RIKEN cDNA 9530018F02 gene [Source:MGI Symbol;Acc:MGI:1924652]	1.77	1.06	0.25
ENSMUSG00000003410	6890	Elavl3	protein_coding	15571	9	21926301	21963319	ELAV like RNA binding protein 3 [Source:MGI Symbol;Acc:MGI:109157]	1.76	2.31	0.39
ENSMUSG00000020930	1890	Ccdc103	protein_coding	73293	11	102772030	102776042	coiled-coil domain containing 103 [Source:MGI Symbol;Acc:MGI:1920543]	1.76	1.01	1.46
ENSMUSG00000032739	2462	Pram1	protein_coding	378460	17	33857030	33864680	PML-RAR alpha-regulated adaptor molecule 1 [Source:MGI Symbol;Acc:MGI:3576625]	1.76	0.4	0.08
ENSMUSG00000074194	2946	Zfp791	protein_coding	244556	8	85835182	85849724	zinc finger protein 791 [Source:MGI Symbol;Acc:MGI:3648473]	1.76	-0.6	0.52
ENSMUSG00000077734	94	Snord83b	snoRNA		15	79962699	79962792	small nucleolar RNA, C/D box 83B [Source:MGI Symbol;Acc:MGI:3819557]	1.76	1.23	0.17
ENSMUSG00000087187	823	Gm13431	lncRNA		2	36106789	36112946	predicted gene 13431 [Source:MGI Symbol;Acc:MGI:3650776]	1.76	-0.5	-0.65
ENSMUSG00000101750	3688	Olfr1392	protein_coding	258462	11	49176109	49186718	olfactory receptor 1392 [Source:MGI Symbol;Acc:MGI:3031226]	1.76	1.84	-1.37
ENSMUSG00000112605	661	Gm7476	processed_pseudogene		12	49822898	49823558	predicted gene 7476 [Source:MGI Symbol;Acc:MGI:3648574]	1.76	0.74	0.49
ENSMUSG00000022617	3061	Chkb	protein_coding	12651	15	89310563	89314111	choline kinase beta [Source:MGI Symbol;Acc:MGI:1328313]	1.75	0.23	-0.01
ENSMUSG00000045942	1224	BC049762	protein_coding	193286	11	51144478	51153873	cDNA sequence BC049762 [Source:MGI Symbol;Acc:MGI:3039622]	1.75	1.64	0.69
ENSMUSG00000065642	131	Snora69	snoRNA	104369	X	36346565	36346695	small nucleolar RNA, H/ACA box 69 [Source:MGI Symbol;Acc:MGI:2148180]	1.75	1.05	-0.1
ENSMUSG00000096999	2732	Gm26793	lncRNA		7	144448297	144451198	predicted gene, 26793 [Source:MGI Symbol;Acc:MGI:5477287]	1.75	2.26	0.2
ENSMUSG00000087624	811	9230111E07Rik	lncRNA		2	167623973	167625406	RIKEN cDNA 9230111E07 gene [Source:MGI Symbol;Acc:MGI:1924998]	1.74	1.66	1.06
ENSMUSG00000097309	3500	Gm17249	lncRNA		10	84454205	84458442	predicted gene, 17249 [Source:MGI Symbol;Acc:MGI:4936883]	1.74	1.76	0.82
ENSMUSG00000109015	2353	Gm31024	TEC		7	27866700	27869052	predicted gene, 31024 [Source:MGI Symbol;Acc:MGI:5590183]	1.74	-0.33	0.99
ENSMUSG00000109143	632	Gm10046	transcribed_unprocessed_pseudogene	100043229	7	27465098	27470397	predicted gene 10046 [Source:MGI Symbol;Acc:MGI:3797981]	1.74	-0.69	0.03
ENSMUSG00000110588	2665	Gm45774	lncRNA		8	94897376	94900040	predicted gene 45774 [Source:MGI Symbol;Acc:MGI:5804889]	1.74	1.65	0.48
ENSMUSG00000027801	1496	Tm4sf4	protein_coding	229302	3	57332735	57349098	transmembrane 4 superfamily member 4 [Source:MGI Symbol;Acc:MGI:2385173]	1.73	2.75	-0.95
ENSMUSG00000107277	4786	Gm10461	TEC		5	32764364	32769149	predicted gene 10461 [Source:MGI Symbol;Acc:MGI:3642164]	1.73	1.53	1.1
ENSMUSG00000113338	1538	A530046M15Rik	lncRNA	328190	13	15981828	16002122	RIKEN cDNA A530046M15 gene [Source:MGI Symbol;Acc:MGI:5439406]	1.73	2.09	1.16
ENSMUSG00000116622	967	Gm5221	processed_pseudogene		16	65590257	65591223	predicted gene 5221 [Source:MGI Symbol;Acc:MGI:3648101]	1.73	0.42	0.1
ENSMUSG00000024403	2510	Atp6v1g2	protein_coding	66237	17	35452636	35457743	ATPase, H+ transporting, lysosomal V1 subunit G2 [Source:MGI Symbol;Acc:MGI:1913487]	1.72	1.85	0.52
ENSMUSG00000068262	1209	Gm5879	processed_pseudogene		6	87741978	87743186	predicted gene 5879 [Source:MGI Symbol;Acc:MGI:3647624]	1.72	0.07	-0.04
ENSMUSG00000071893	3740	Vmn1r4	protein_coding	171194	6	56901000	56935085	vomeronasal 1 receptor 4 [Source:MGI Symbol;Acc:MGI:2159457]	1.72	2.03	0.83
ENSMUSG00000113190	523	Gm47545	lncRNA		12	69274700	69285058	predicted gene, 47545 [Source:MGI Symbol;Acc:MGI:6096558]	1.72	-2.39	-0.75
ENSMUSG00000117768	1007	AC133451.1	lncRNA		19	53379220	53380226	RIKEN cDNA 8030456M14 gene [Source:MGI Symbol;Acc:MGI:1924742]	1.72	2.03	0.27
ENSMUSG00000033213	1203	AA467197	protein_coding	433470	2	122478906	122483111	expressed sequence AA467197 [Source:MGI Symbol;Acc:MGI:3034182]	1.71	1.63	0.33
ENSMUSG00000057457	6291	Phex	protein_coding	18675	X	155945071	156198308	phosphate regulating endopeptidase homolog, X-linked [Source:MGI Symbol;Acc:MGI:107489]	1.71	1.37	-0.04
ENSMUSG00000083392	1194	Gm6335	processed_pseudogene		X	111072251	111073444	predicted gene 6335 [Source:MGI Symbol;Acc:MGI:3644202]	1.71	-0.46	0.08
ENSMUSG00000104641	1557	Gm43290	TEC		5	65633848	65635404	predicted gene 43290 [Source:MGI Symbol;Acc:MGI:5663427]	1.71	2.22	0.51
ENSMUSG00000037772	4883	Mrpl23	protein_coding	19935	7	142086423	142094484	mitochondrial ribosomal protein L23 [Source:MGI Symbol;Acc:MGI:1196612]	1.7	0.31	0.5
ENSMUSG00000053004	4450	Hrh1	protein_coding	15465	6	114374897	114460257	histamine receptor H1 [Source:MGI Symbol;Acc:MGI:107619]	1.7	0.85	-1.73
ENSMUSG00000074412	432	Gm10689	processed_pseudogene		8	25944289	25944720	predicted gene 10689 [Source:MGI Symbol;Acc:MGI:3642613]	1.7	0.42	-0.75
ENSMUSG00000085042	701	Abhd11os	transcribed_unitary_pseudogene		5	135040968	135042107	abhydrolase domain containing 11, opposite strand [Source:MGI Symbol;Acc:MGI:1917062]	1.7	2.34	-0.01
ENSMUSG00000092392	1889	Gm20546	lncRNA		17	36559713	36564571	predicted gene 20546 [Source:MGI Symbol;Acc:MGI:5142011]	1.7	2.74	1.1
ENSMUSG00000095869	621	Ppp1r2-ps6	processed_pseudogene		17	6304178	6304798	protein phosphatase 1, regulatory (inhibitor) subunit 2, pseudogene 6 [Source:MGI Symbol;Acc:MGI:3644697]	1.7	1.57	-0.25
ENSMUSG00000106000	2742	Gm16508	lncRNA		3	41240496	41245025	predicted gene 16508 [Source:MGI Symbol;Acc:MGI:3642810]	1.7	1.91	0.67
ENSMUSG00000022487	1390	Gtsf1	protein_coding	74174	15	103310832	103338897	gametocyte specific factor 1 [Source:MGI Symbol;Acc:MGI:1921424]	1.69	0.41	0.14
ENSMUSG00000100291	1902	2310069B03Rik	lncRNA	69652	6	82854845	82858834	RIKEN cDNA 2310069B03 gene [Source:MGI Symbol;Acc:MGI:1916902]	1.69	1.92	0.26
ENSMUSG00000115808	1199	Gm18949	processed_pseudogene		15	34268673	34269975	predicted gene, 18949 [Source:MGI Symbol;Acc:MGI:5011134]	1.69	-0.42	-0.14
ENSMUSG00000117807	1454	AC122861.2	processed_pseudogene		19	5374042	5375851	predicted gene 7074 [Source:MGI Symbol;Acc:MGI:3645420]	1.69	1.2	1.14
ENSMUSG00000082655	358	Gm7857	processed_pseudogene		X	133582269	133582626	predicted gene 7857 [Source:MGI Symbol;Acc:MGI:3644849]	1.68	0.28	-1.2
ENSMUSG00000085085	1009	1700086P04Rik	lncRNA		4	128943890	128951776	RIKEN cDNA 1700086P04 gene [Source:MGI Symbol;Acc:MGI:1914599]	1.68	0.65	0.6
ENSMUSG00000085636	1657	Gm11769	lncRNA		11	120041388	120043167	predicted gene 11769 [Source:MGI Symbol;Acc:MGI:3702101]	1.68	-0.85	0.15
ENSMUSG00000046958	10871	4930432E11Rik	transcribed_unitary_pseudogene		7	29258004	29281594	RIKEN cDNA 4930432E11 gene [Source:MGI Symbol;Acc:MGI:3045259]	1.67	1.08	-2.21
ENSMUSG00000083718	2296	Ccnb2-ps	transcribed_processed_pseudogene		8	72670400	72672695	cyclin B2, pseudogene [Source:MGI Symbol;Acc:MGI:3779896]	1.67	2.48	1.33
ENSMUSG00000085170	779	Lrrc75aos1	lncRNA		11	62525530	62529614	leucine rich repeat containing 75A, opposite strand 1 [Source:MGI Symbol;Acc:MGI:1925292]	1.67	-0.22	-0.21
ENSMUSG00000105082	835	Aqp10-ps	unprocessed_pseudogene		3	89872016	89875965	aquaporin 10, pseudogene [Source:MGI Symbol;Acc:MGI:4356425]	1.67	1.44	1.27
ENSMUSG00000111856	1897	6530413G14Rik	lncRNA		9	22028624	22049052	RIKEN cDNA 6530413G14 gene [Source:MGI Symbol;Acc:MGI:1923465]	1.67	2.16	-0.17
ENSMUSG00000063672	2238	Nkx6-3	protein_coding	74561	8	23643285	23648964	NK6 homeobox 3 [Source:MGI Symbol;Acc:MGI:1921811]	1.66	1.39	1.41
ENSMUSG00000090840	508	1700092M07Rik	protein_coding	74307	19	8718082	8718589	RIKEN cDNA 1700092M07 gene [Source:MGI Symbol;Acc:MGI:1921557]	1.66	1.48	0.62
ENSMUSG00000092490	1644	Gm20482	transcribed_unprocessed_pseudogene	102632136	7	8858846	8865850	predicted gene 20482 [Source:MGI Symbol;Acc:MGI:5141947]	1.66	-1.03	-0.11
ENSMUSG00000104876	3865	Trdc	TR_C_gene		14	54380308	54386325	T cell receptor delta, constant region [Source:MGI Symbol;Acc:MGI:98612]	1.66	0.89	1.09
ENSMUSG00000107726	1891	Gm44037	lncRNA		4	103074899	103076789	predicted gene, 44037 [Source:MGI Symbol;Acc:MGI:5690429]	1.66	0.22	-0.13
ENSMUSG00000032068	1947	Plet1	protein_coding	76509	9	50405825	50416782	placenta expressed transcript 1 [Source:MGI Symbol;Acc:MGI:1923759]	1.65	0.72	0.95
ENSMUSG00000073407	1633	Gm6034	protein_coding	547347	17	36353853	36369537	predicted gene 6034 [Source:MGI Symbol;Acc:MGI:3646212]	1.65	2.13	-2.45
ENSMUSG00000076433	1944	Cep295nl	protein_coding	58251	11	118223186	118233326	CEP295 N-terminal like [Source:MGI Symbol;Acc:MGI:1929713]	1.65	-0.51	0.27
ENSMUSG00000089998	4046	Phtf1os	lncRNA	100125931	3	103871852	103875897	putative homeodomain transcription factor 1, opposite strand [Source:MGI Symbol;Acc:MGI:3698050]	1.65	1.37	0.18
ENSMUSG00000096094	1123	A630095N17Rik	protein_coding	381272	1	75196739	75208746	RIKEN cDNA A630095N17 gene [Source:MGI Symbol;Acc:MGI:2686470]	1.65	0.24	-0.65
ENSMUSG00000099879	3657	Gm29123	lncRNA		9	106187143	106213032	predicted gene 29123 [Source:MGI Symbol;Acc:MGI:5579829]	1.65	-1.17	1.22
ENSMUSG00000111709	874	Gm3776	protein_coding	100042295	9	78164411	78176448	predicted gene 3776 [Source:MGI Symbol;Acc:MGI:3826440]	1.65	1.6	0.26
ENSMUSG00000112237	1482	D630033A02Rik	transcribed_processed_pseudogene		10	122820979	122822460	RIKEN cDNA D630033A02 gene [Source:MGI Symbol;Acc:MGI:3028060]	1.65	1.91	0.39
ENSMUSG00000047428	2113	Dlk2	protein_coding	106565	17	46608347	46614197	delta like non-canonical Notch ligand 2 [Source:MGI Symbol;Acc:MGI:2146838]	1.64	1.3	0.09
ENSMUSG00000082383	540	Gm9670	transcribed_processed_pseudogene		X	102550418	102551195	predicted gene 9670 [Source:MGI Symbol;Acc:MGI:3780078]	1.64	0.14	0.64
ENSMUSG00000083483	447	Gm14044	processed_pseudogene		2	130226803	130227249	predicted gene 14044 [Source:MGI Symbol;Acc:MGI:3650452]	1.64	0.89	0.71
ENSMUSG00000103006	1874	4933417C20Rik	TEC		1	160040513	160042386	RIKEN cDNA 4933417C20 gene [Source:MGI Symbol;Acc:MGI:1918378]	1.64	1.5	0.45
ENSMUSG00000104279	1870	Gm38300	TEC		1	178167166	178169035	predicted gene, 38300 [Source:MGI Symbol;Acc:MGI:5611528]	1.64	1.78	0.9
ENSMUSG00000107698	995	Gm44430	TEC		6	88495995	88496989	predicted gene, 44430 [Source:MGI Symbol;Acc:MGI:5690822]	1.64	2.48	0.44
ENSMUSG00000115428	1859	Gm41290	lncRNA	105245910	15	34022141	34037926	predicted gene, 41290 [Source:MGI Symbol;Acc:MGI:5624175]	1.64	3	1.19
ENSMUSG00000006360	2280	Crip1	protein_coding	12925	12	113109936	113117499	cysteine-rich protein 1 (intestinal) [Source:MGI Symbol;Acc:MGI:88501]	1.63	1.99	0.25
ENSMUSG00000097971	3329	Gm26917	lncRNA						1.63	1.59	0.56
ENSMUSG00000103964	427	Gm8407	processed_pseudogene		1	190733622	190734048	predicted gene 8407 [Source:MGI Symbol;Acc:MGI:3644362]	1.63	-1.03	0.36
ENSMUSG00000107327	581	Gm7478	processed_pseudogene		5	117196877	117197457	predicted gene 7478 [Source:MGI Symbol;Acc:MGI:3648572]	1.63	1.55	0.53
ENSMUSG00000076434	2530	Wfdc3	protein_coding	71856	2	164573100	164587851	WAP four-disulfide core domain 3 [Source:MGI Symbol;Acc:MGI:1923897]	1.62	1.8	-1.05
ENSMUSG00000097747	1724	Gm26534	lncRNA						1.62	1.02	0.41
ENSMUSG00000034227	2623	Foxj1	protein_coding	15223	11	116221530	116226225	forkhead box J1 [Source:MGI Symbol;Acc:MGI:1347474]	1.61	-0.69	-2.2
ENSMUSG00000056758	6772	Hmga2	protein_coding	15364	10	120197180	120312374	high mobility group AT-hook 2 [Source:MGI Symbol;Acc:MGI:101761]	1.61	-0.61	1.01
ENSMUSG00000063816	408	Gm4987	processed_pseudogene		X	45544764	45545171	predicted gene 4987 [Source:MGI Symbol;Acc:MGI:3647751]	1.61	0.07	0.3
ENSMUSG00000097585	5972	E230029C05Rik	lncRNA	319711	7	89629931	89698277	RIKEN cDNA E230029C05 gene [Source:MGI Symbol;Acc:MGI:2442580]	1.61	2.21	0.55
ENSMUSG00000097887	1478	Gm26542	lncRNA		11	50127780	50179666	predicted gene, 26542 [Source:MGI Symbol;Acc:MGI:5477036]	1.61	1.07	0.47
ENSMUSG00000108438	553	Gm9278	processed_pseudogene		7	43156375	43156927	predicted gene 9278 [Source:MGI Symbol;Acc:MGI:3646238]	1.61	-0.09	0.97
ENSMUSG00000030428	6379	Ttyh1	protein_coding	57776	7	4122407	4139707	tweety family member 1 [Source:MGI Symbol;Acc:MGI:1889007]	1.6	2.48	-0.16
ENSMUSG00000064655	131	Gm25788	snoRNA	115490049	4	123185137	123185267	predicted gene, 25788 [Source:MGI Symbol;Acc:MGI:5455565]	1.6	-0.2	-0.16
ENSMUSG00000096988	1710	A930029G22Rik	lncRNA		17	69723655	69746299	RIKEN cDNA A930029G22 gene [Source:MGI Symbol;Acc:MGI:3605039]	1.6	1.91	-0.29
ENSMUSG00000098713	849	Rps2-ps5	processed_pseudogene		14	69396120	69396968	ribosomal protein S2, pseudogene 5 [Source:MGI Symbol;Acc:MGI:3647821]	1.6	1.59	0.46
ENSMUSG00000116848	1362	4930542D17Rik	lncRNA	75211	16	50410866	50474529	RIKEN cDNA 4930542D17 gene [Source:MGI Symbol;Acc:MGI:1922461]	1.6	1.1	0.43
ENSMUSG00000117405	592	Rpl19-ps7	processed_pseudogene		18	24078016	24078607	ribosomal protein L19, pseudogene 7 [Source:MGI Symbol;Acc:MGI:3643382]	1.6	1.39	0.41
ENSMUSG00000024871	3035	Doc2g	protein_coding	60425	19	4053313	4057005	double C2, gamma [Source:MGI Symbol;Acc:MGI:1926250]	1.59	1.22	0.72
ENSMUSG00000029086	7175	Prom1	protein_coding	19126	5	44150962	44259374	prominin 1 [Source:MGI Symbol;Acc:MGI:1100886]	1.59	1.62	-0.04
ENSMUSG00000065219	83	Snord32a	snoRNA	27209	7	44776806	44776888	small nucleolar RNA, C/D box 32A [Source:MGI Symbol;Acc:MGI:1351324]	1.59	0.58	0.3
ENSMUSG00000086940	615	Gm12746	lncRNA		4	106698958	106705117	predicted gene 12746 [Source:MGI Symbol;Acc:MGI:3652135]	1.59	-1.18	0.25
ENSMUSG00000091021	1527	Gm17300	lncRNA		4	132079083	132080693	predicted gene, 17300 [Source:MGI Symbol;Acc:MGI:4936934]	1.59	0.32	-0.23
ENSMUSG00000097180	1594	2700038G22Rik	lncRNA	67194	5	24055595	24060036	RIKEN cDNA 2700038G22 gene [Source:MGI Symbol;Acc:MGI:1914444]	1.59	1.52	-0.11
ENSMUSG00000097398	572	Platr5	lncRNA	78650	1	88682612	88683458	pluripotency associated transcript 5 [Source:MGI Symbol;Acc:MGI:1925900]	1.59	1.08	0.78
ENSMUSG00000107018	1119	Gm43694	TEC		5	32787186	32788304	predicted gene 43694 [Source:MGI Symbol;Acc:MGI:5663831]	1.59	-1.12	-0.17
ENSMUSG00000110706	1075	Gm45709	lncRNA		8	125624633	125626869	predicted gene 45709 [Source:MGI Symbol;Acc:MGI:5804824]	1.59	1.16	1.13
ENSMUSG00000111997	1227	Gm5176	transcribed_processed_pseudogene	382421	10	111336600	111337826	predicted gene 5176 [Source:MGI Symbol;Acc:MGI:3644450]	1.59	1.15	0.58
ENSMUSG00000115311	2698	Gm35823	lncRNA		14	30990714	31042898	predicted gene, 35823 [Source:MGI Symbol;Acc:MGI:5594982]	1.59	2.05	0.14
ENSMUSG00000000244	6234	Tspan32	protein_coding	27027	7	142558783	142573381	tetraspanin 32 [Source:MGI Symbol;Acc:MGI:1350360]	1.58	-0.76	0.04
ENSMUSG00000029771	2905	Irf5	protein_coding	27056	6	29526624	29541870	interferon regulatory factor 5 [Source:MGI Symbol;Acc:MGI:1350924]	1.58	1.06	0.27
ENSMUSG00000029843	4528	Slc13a4	protein_coding	243755	6	35244892	35285066	solute carrier family 13 (sodium/sulfate symporters), member 4 [Source:MGI Symbol;Acc:MGI:2442367]	1.58	1.58	0.25
ENSMUSG00000046805	4334	Mpeg1	protein_coding	17476	19	12438143	12442647	macrophage expressed gene 1 [Source:MGI Symbol;Acc:MGI:1333743]	1.58	1.66	1.99
ENSMUSG00000081164	769	Gm8722	processed_pseudogene		X	76800984	76801752	predicted gene 8722 [Source:MGI Symbol;Acc:MGI:3647758]	1.58	0.76	0.71
ENSMUSG00000097675	1868	1700101I11Rik	lncRNA		6	129508913	129510780	RIKEN cDNA 1700101I11 gene [Source:MGI Symbol;Acc:MGI:1915180]	1.58	2.82	1.23
ENSMUSG00000110156	2008	Gm42067	lncRNA	105246846	19	5962850	5964857	predicted gene, 42067 [Source:MGI Symbol;Acc:MGI:5624952]	1.58	1.15	-0.25
ENSMUSG00000112242	1014	Gm10747	lncRNA		10	116879651	116881006	predicted gene 10747 [Source:MGI Symbol;Acc:MGI:3641810]	1.58	1.98	1.35
ENSMUSG00000025584	4045	Pde8a	protein_coding	18584	7	80863344	80984281	phosphodiesterase 8A [Source:MGI Symbol;Acc:MGI:1277116]	1.57	0.7	-0.66
ENSMUSG00000027071	2789	P2rx3	protein_coding	228139	2	84828927	84867806	purinergic receptor P2X, ligand-gated ion channel, 3 [Source:MGI Symbol;Acc:MGI:1097160]	1.57	1.83	0.49
ENSMUSG00000056366	402	Fabp3-ps1	processed_pseudogene		10	86567851	86568252	fatty acid binding protein 3, muscle and heart, pseudogene 1 [Source:MGI Symbol;Acc:MGI:101929]	1.57	1.75	-0.27
ENSMUSG00000082901	627	Gm14323	processed_pseudogene		2	177534431	177535057	ribosomal protein S8, pseudogene 5 [Source:MGI Symbol;Acc:MGI:3650742]	1.57	0.94	0.04
ENSMUSG00000084314	395	Rps15a-ps3	processed_pseudogene		4	150931570	150931964	ribosomal protein S15A, pseudogene 3 [Source:MGI Symbol;Acc:MGI:3650886]	1.57	1.19	1.32
ENSMUSG00000093178	87	Snord87	snoRNA		1	10012688	10012774	small nucleolar RNA, C/D box 87 [Source:MGI Symbol;Acc:MGI:2387894]	1.57	-0.55	-0.16
ENSMUSG00000108280	730	Gm8703	processed_pseudogene		6	128190248	128190977	predicted gene 8703 [Source:MGI Symbol;Acc:MGI:3643205]	1.57	2.07	1.22
ENSMUSG00000111205	1037	Gm39307	lncRNA	105243360	9	22171398	22174585	predicted gene, 39307 [Source:MGI Symbol;Acc:MGI:5622192]	1.57	-0.24	0.56
ENSMUSG00000115793	2859	Gm48961	TEC		15	35860656	35863514	predicted gene, 48961 [Source:MGI Symbol;Acc:MGI:6118294]	1.57	0.46	-0.16
ENSMUSG00000116620	490	Gm4828	processed_pseudogene		17	4930901	4931390	predicted gene 4828 [Source:MGI Symbol;Acc:MGI:3643809]	1.57	1.02	0.18
ENSMUSG00000004709	4876	Cd244a	protein_coding	18106	1	171386761	171437314	CD244 molecule A [Source:MGI Symbol;Acc:MGI:109294]	1.56	0.78	0.24
ENSMUSG00000024806	1057	Mlana	protein_coding	77836	19	29675224	29686034	melan-A [Source:MGI Symbol;Acc:MGI:108454]	1.56	-2.11	-1.39
ENSMUSG00000030492	2676	Slc7a9	protein_coding	30962	7	35148221	35165461	solute carrier family 7 (cationic amino acid transporter, y+ system), member 9 [Source:MGI Symbol;Acc:MGI:1353656]	1.56	6.75	0
ENSMUSG00000039154	2574	Shd	protein_coding	20420	17	56277467	56283625	src homology 2 domain-containing transforming protein D [Source:MGI Symbol;Acc:MGI:1099461]	1.56	1.29	-1.35
ENSMUSG00000043644	619	0610009L18Rik	lncRNA	66838	11	120239504	120242016	RIKEN cDNA 0610009L18 gene [Source:MGI Symbol;Acc:MGI:1914088]	1.56	0.74	0.47
ENSMUSG00000085060	1959	E330016L19Rik	lncRNA		X	29786956	29836998	RIKEN cDNA E330016L19 gene [Source:MGI Symbol;Acc:MGI:3041207]	1.56	0.23	-0.89
ENSMUSG00000105175	151	Gm43097	processed_pseudogene		3	108789139	108789289	predicted gene 43097 [Source:MGI Symbol;Acc:MGI:5663234]	1.56	0.98	0.52
ENSMUSG00000110069	246	Gm45422	processed_pseudogene		8	103261277	103261522	predicted gene 45422 [Source:MGI Symbol;Acc:MGI:5791258]	1.56	-0.68	0.04
ENSMUSG00000015468	8061	Notch4	protein_coding	18132	17	34783242	34807477	notch 4 [Source:MGI Symbol;Acc:MGI:107471]	1.55	1.59	0.77
ENSMUSG00000017652	3406	Cd40	protein_coding	21939	2	164897547	164914868	CD40 antigen [Source:MGI Symbol;Acc:MGI:88336]	1.55	0.08	-0.76
ENSMUSG00000035112	4148	Wnk4	protein_coding	69847	11	101151393	101168235	WNK lysine deficient protein kinase 4 [Source:MGI Symbol;Acc:MGI:1917097]	1.55	1.83	0.44
ENSMUSG00000044056	1043	Efcab9	protein_coding	69306	11	32472751	32482081	EF-hand calcium binding domain 9 [Source:MGI Symbol;Acc:MGI:1916556]	1.55	-0.09	0.58
ENSMUSG00000062458	436	Gm8623	processed_pseudogene		8	48085364	48085799	predicted gene 8623 [Source:MGI Symbol;Acc:MGI:3644689]	1.55	1.01	-0.18
ENSMUSG00000073568	2257	Arl14epl	protein_coding	381142	18	47054882	47067299	ADP-ribosylation factor-like 14 effector protein-like [Source:MGI Symbol;Acc:MGI:2685795]	1.55	0.24	0.08
ENSMUSG00000081557	2482	Gm5697	processed_pseudogene		1	28839321	28841802	predicted gene 5697 [Source:MGI Symbol;Acc:MGI:3649021]	1.55	1.18	0.75
ENSMUSG00000006642	4116	Tcf23	protein_coding	69852	5	31126006	31134362	transcription factor 23 [Source:MGI Symbol;Acc:MGI:1934960]	1.54	1.54	-0.32
ENSMUSG00000019933	1180	Mrln	protein_coding	69563	10	70040494	70055541	myoregulin [Source:MGI Symbol;Acc:MGI:1916813]	1.54	3.14	1.2
ENSMUSG00000079652	1276	Fam71f2	protein_coding	245884	6	29279592	29290679	family with sequence similarity 71, member F2 [Source:MGI Symbol;Acc:MGI:2141439]	1.54	1.74	0.91
ENSMUSG00000085175	885	Gm11423	lncRNA	100503272	11	82670427	82671868	predicted gene 11423 [Source:MGI Symbol;Acc:MGI:3651335]	1.54	1.55	0.39
ENSMUSG00000106968	848	C78283	lncRNA		5	74103724	74105719	expressed sequence C78283 [Source:MGI Symbol;Acc:MGI:2141303]	1.54	0.72	0.66
ENSMUSG00000107505	1016	Stambp-ps1	processed_pseudogene		6	128424047	128425361	STAM binding protein, pseudogene 1 [Source:MGI Symbol;Acc:MGI:5010194]	1.54	-1.28	0.34
ENSMUSG00000116238	3039	Gm49413	TEC		15	76462025	76465063	predicted gene, 49413 [Source:MGI Symbol;Acc:MGI:6155041]	1.54	1.23	0.42
ENSMUSG00000118210	1047	AC137853.2	lncRNA		19	53517040	53518086	predicted gene, 50394 [Source:MGI Symbol;Acc:MGI:6303299]	1.54	2.93	-1.28
ENSMUSG00000029019	781	Nppb	protein_coding	18158	4	148070245	148071662	natriuretic peptide type B [Source:MGI Symbol;Acc:MGI:97368]	1.53	2.42	-0.32
ENSMUSG00000041329	4085	Atp1b2	protein_coding	11932	11	69490562	69496768	ATPase, Na+/K+ transporting, beta 2 polypeptide [Source:MGI Symbol;Acc:MGI:88109]	1.53	-2.21	1.14
ENSMUSG00000070167	148	Snora57	snoRNA	118027464	19	8865902	8866049	small nucleolar RNA, H/ACA box 57 [Source:MGI Symbol;Acc:MGI:5455599]	1.53	1.39	0.09
ENSMUSG00000082626	456	Rps13-ps5	processed_pseudogene		11	61096546	61097001	ribosomal protein S13, pseudogene 5 [Source:MGI Symbol;Acc:MGI:3650602]	1.53	1.69	0.02
ENSMUSG00000107259	892	Gm5298	processed_pseudogene		5	42010653	42011544	predicted gene 5298 [Source:MGI Symbol;Acc:MGI:3645526]	1.53	-0.83	0.71
ENSMUSG00000028971	677	Cort	protein_coding	12854	4	149209491	149211220	cortistatin [Source:MGI Symbol;Acc:MGI:109538]	1.52	-0.22	0.38
ENSMUSG00000042607	3932	Asb4	protein_coding	65255	6	5383386	5433022	ankyrin repeat and SOCS box-containing 4 [Source:MGI Symbol;Acc:MGI:1929751]	1.52	1.45	0.59
ENSMUSG00000045345	2316	9530056K15Rik	TEC		5	143383003	143385318	RIKEN cDNA 9530056K15 gene [Source:MGI Symbol;Acc:MGI:2444456]	1.52	2.51	1.01
ENSMUSG00000046380	5853	Jrk	protein_coding	16469	15	74574150	74581384	jerky [Source:MGI Symbol;Acc:MGI:106214]	1.52	-1.71	0.22
ENSMUSG00000086606	562	Gm13205	lncRNA		4	149031949	149033371	predicted gene 13205 [Source:MGI Symbol;Acc:MGI:3700976]	1.52	1.48	0.71
ENSMUSG00000112908	345	Gm7392	processed_pseudogene		12	47859688	47860032	predicted gene 7392 [Source:MGI Symbol;Acc:MGI:3648358]	1.52	1.38	0.57
ENSMUSG00000113726	1798	Gm36099	lncRNA		13	33215185	33218543	predicted gene, 36099 [Source:MGI Symbol;Acc:MGI:5595258]	1.52	0.45	0.81
ENSMUSG00000022040	2484	Ephx2	protein_coding	13850	14	66321823	66361949	epoxide hydrolase 2, cytoplasmic [Source:MGI Symbol;Acc:MGI:99500]	1.51	0.19	-0.23
ENSMUSG00000074039	3745	4930520O04Rik	lncRNA		9	114197371	114206297	RIKEN cDNA 4930520O04 gene [Source:MGI Symbol;Acc:MGI:1922366]	1.51	0.76	-0.03
ENSMUSG00000085183	761	Wincr1	lncRNA		4	88968545	89002851	WNT induced non-coding RNA 1 [Source:MGI Symbol;Acc:MGI:3649757]	1.51	1.55	-0.13
ENSMUSG00000104113	758	Gm37292	TEC		7	30907782	30908539	predicted gene, 37292 [Source:MGI Symbol;Acc:MGI:5610520]	1.51	0.9	0.7
ENSMUSG00000105943	343	Gm2965	processed_pseudogene		3	38277600	38277942	predicted gene 2965 [Source:MGI Symbol;Acc:MGI:3781143]	1.51	1.27	1.15
ENSMUSG00000111712	723	Gm39363	lncRNA		9	65239802	65252889	predicted gene, 39363 [Source:MGI Symbol;Acc:MGI:5622248]	1.51	0.42	-0.86
ENSMUSG00000112186	426	Gm2412	processed_pseudogene		12	54778494	54778919	predicted gene 2412 [Source:MGI Symbol;Acc:MGI:3780579]	1.51	2.54	1.73
ENSMUSG00000112545	1337	1300014J16Rik	lncRNA		12	80162637	80163973	RIKEN cDNA 1300014J16 gene [Source:MGI Symbol;Acc:MGI:1921410]	1.51	0.81	0.45
ENSMUSG00000024164	5143	C3	protein_coding	12266	17	57510970	57535136	complement component 3 [Source:MGI Symbol;Acc:MGI:88227]	1.5	0.42	-0.07
ENSMUSG00000028785	2922	Hpca	protein_coding	15444	4	129005363	129015829	hippocalcin [Source:MGI Symbol;Acc:MGI:1336200]	1.5	-0.77	0.54
ENSMUSG00000044024	3340	Rell2	protein_coding	225392	18	38088132	38092232	RELT-like 2 [Source:MGI Symbol;Acc:MGI:1918044]	1.5	0.58	-0.52
ENSMUSG00000052374	3795	Actn2	protein_coding	11472	13	12284312	12355641	actinin alpha 2 [Source:MGI Symbol;Acc:MGI:109192]	1.5	-0.43	0.6
ENSMUSG00000063875	747	Rps6-ps1	processed_pseudogene		15	76221816	76222562	ribosomal protein S6, pseudogene 1 [Source:MGI Symbol;Acc:MGI:3809093]	1.5	1.25	0.41
ENSMUSG00000070424	2058	Art5	protein_coding	11875	7	101746086	101758696	ADP-ribosyltransferase 5 [Source:MGI Symbol;Acc:MGI:107948]	1.5	1.24	0.04
ENSMUSG00000081237	570	Gm11385	unprocessed_pseudogene		13	33401251	33402134	predicted gene 11385 [Source:MGI Symbol;Acc:MGI:3705792]	1.5	2.65	-0.37
ENSMUSG00000083914	459	Rps18-ps1	processed_pseudogene		4	71288975	71289433	ribosomal protein S18, pseudogene 1 [Source:MGI Symbol;Acc:MGI:3650249]	1.5	0.66	0.13
ENSMUSG00000083946	567	Gm11359	unprocessed_pseudogene		13	27867182	27874851	predicted gene 11359 [Source:MGI Symbol;Acc:MGI:3651591]	1.5	0.7	0.42
ENSMUSG00000086889	498	Phf2os1	lncRNA		13	49024588	49028936	PHD finger protein 2, opposite strand 1 [Source:MGI Symbol;Acc:MGI:3645592]	1.5	0.71	-0.27
ENSMUSG00000097574	1444	C920006O11Rik	transcribed_unprocessed_pseudogene	320295	9	78083196	78086161	RIKEN cDNA C920006O11 gene [Source:MGI Symbol;Acc:MGI:2443759]	1.5	1.58	0.29
ENSMUSG00000001622	4152	Csn3	protein_coding	12994	5	88073438	88080524	casein kappa [Source:MGI Symbol;Acc:MGI:107461]	1.49	1.74	0.04
ENSMUSG00000014030	8853	Pax5	protein_coding	18507	4	44524757	44710487	paired box 5 [Source:MGI Symbol;Acc:MGI:97489]	1.49	1.59	-0.42
ENSMUSG00000018569	1948	Cldn7	protein_coding	53624	11	69855605	69858711	claudin 7 [Source:MGI Symbol;Acc:MGI:1859285]	1.49	2.78	-0.74
ENSMUSG00000021070	3792	Bdkrb2	protein_coding	12062	12	105529485	105561496	bradykinin receptor, beta 2 [Source:MGI Symbol;Acc:MGI:102845]	1.49	1.74	0.06
ENSMUSG00000048992	1836	Prss32	protein_coding	69814	17	24062829	24078753	protease, serine 32 [Source:MGI Symbol;Acc:MGI:1917064]	1.49	-1.71	-2.01
ENSMUSG00000056413	3292	Adap1	protein_coding	231821	5	139257631	139311377	ArfGAP with dual PH domains 1 [Source:MGI Symbol;Acc:MGI:2442201]	1.49	1.54	0.26
ENSMUSG00000064901	137	Snora21	snoRNA	100302498	11	97672465	97672601	small nucleolar RNA, H/ACA box 21 [Source:MGI Symbol;Acc:MGI:3819493]	1.49	-1	-0.52
ENSMUSG00000070667	378	Rpl31-ps10	processed_pseudogene		4	137122610	137122987	ribosomal protein L31, pseudogene 10 [Source:MGI Symbol;Acc:MGI:3650100]	1.49	1.22	0.27
ENSMUSG00000106943	2347	Dancr	lncRNA	70036	5	74253721	74256067	differentiation antagonizing non-protein coding RNA [Source:MGI Symbol;Acc:MGI:1917286]	1.49	1.34	0.1
ENSMUSG00000000486	2763	Sept1	protein_coding	54204	7	126813619	126832302	septin 1 [Source:MGI Symbol;Acc:MGI:1858916]	1.48	1.04	0.21
ENSMUSG00000020830	672	Vmo1	protein_coding	327956	11	70404342	70405442	vitelline membrane outer layer 1 homolog (chicken) [Source:MGI Symbol;Acc:MGI:2685587]	1.48	1.09	0.75
ENSMUSG00000026170	2173	Cyp27a1	protein_coding	104086	1	74752733	74777051	cytochrome P450, family 27, subfamily a, polypeptide 1 [Source:MGI Symbol;Acc:MGI:88594]	1.48	0.65	0.42
ENSMUSG00000047988	1425	4933428G20Rik	protein_coding	100141474	11	97381609	97391166	RIKEN cDNA 4933428G20 gene [Source:MGI Symbol;Acc:MGI:1918475]	1.48	-1.8	-2.22
ENSMUSG00000078452	1441	Raet1d	protein_coding	19368	10	22236451	22250038	retinoic acid early transcript delta [Source:MGI Symbol;Acc:MGI:1861032]	1.48	0.24	-0.17
ENSMUSG00000086813	1939	Gm13657	lncRNA		2	75607532	75612650	predicted gene 13657 [Source:MGI Symbol;Acc:MGI:3650031]	1.48	1.29	0.72
ENSMUSG00000097123	2146	Gm6297	lncRNA						1.48	1.37	-0.12
ENSMUSG00000067219	4393	Nipal1	protein_coding	70701	5	72805138	72828421	NIPA-like domain containing 1 [Source:MGI Symbol;Acc:MGI:1917951]	1.47	1.34	1.17
ENSMUSG00000083748	1193	Gm11662	processed_pseudogene		11	104569931	104571481	predicted gene 11662 [Source:MGI Symbol;Acc:MGI:3651457]	1.47	1.83	1.23
ENSMUSG00000094122	378	Rpl31-ps9	processed_pseudogene		1	129729124	129729501	ribosomal protein L31, pseudogene 9 [Source:MGI Symbol;Acc:MGI:3704195]	1.47	1.17	0.43
ENSMUSG00000107306	3211	Gm42577	TEC		5	75146517	75149727	predicted gene 42577 [Source:MGI Symbol;Acc:MGI:5662714]	1.47	0.31	1.14
ENSMUSG00000114220	642	Gm10353	lncRNA		19	8914339	8918228	predicted gene 10353 [Source:MGI Symbol;Acc:MGI:3704491]	1.47	-0.44	-0.82
ENSMUSG00000118004	2156	AC107768.1	lncRNA		18	76359774	76361929	cDNA sequence BC026513 [Source:MGI Symbol;Acc:MGI:2652849]	1.47	1.06	0.57
ENSMUSG00000031937	1991	Vstm5	protein_coding	69137	9	15150341	15170712	V-set and transmembrane domain containing 5 [Source:MGI Symbol;Acc:MGI:1916387]	1.46	0.93	0.36
ENSMUSG00000046585	3500	Cfap58	protein_coding	381229	19	47926114	48023826	cilia and flagella associated protein 58 [Source:MGI Symbol;Acc:MGI:2685815]	1.46	1.38	0.23
ENSMUSG00000056665	1784	Them6	protein_coding	223626	15	74593053	74596488	thioesterase superfamily member 6 [Source:MGI Symbol;Acc:MGI:1925301]	1.46	-1.14	0.11
ENSMUSG00000080021	454	Gm5915	processed_pseudogene		8	106386966	106387419	predicted pseudogene 5915 [Source:MGI Symbol;Acc:MGI:3642938]	1.46	0.18	-0.58
ENSMUSG00000084797	852	Gm14321	lncRNA		2	167619387	167624489	predicted gene 14321 [Source:MGI Symbol;Acc:MGI:3701951]	1.46	1.7	1.45
ENSMUSG00000090026	762	Gm15996	lncRNA		12	111696528	111698265	predicted gene 15996 [Source:MGI Symbol;Acc:MGI:3802107]	1.46	0.2	0.63
ENSMUSG00000097252	1804	Gm6634	lncRNA						1.46	1.63	0.29
ENSMUSG00000113722	529	Snhg10	lncRNA	69434	12	104996876	104998538	small nucleolar RNA host gene 10 [Source:MGI Symbol;Acc:MGI:1916684]	1.46	1.15	0.32
ENSMUSG00000010529	1215	Gm266	protein_coding	212539	12	111451043	111452257	predicted gene 266 [Source:MGI Symbol;Acc:MGI:2685112]	1.45	0.41	-0.02
ENSMUSG00000031257	3307	Nox1	protein_coding	237038	X	132987170	133122705	NADPH oxidase 1 [Source:MGI Symbol;Acc:MGI:2450016]	1.45	2.47	0.93
ENSMUSG00000085956	1490	4930481B07Rik	lncRNA		3	94922936	94927449	RIKEN cDNA 4930481B07 gene [Source:MGI Symbol;Acc:MGI:1922187]	1.45	1.07	1.07
ENSMUSG00000091105	549	Mrto4-ps2	processed_pseudogene		12	21826160	21826708	mRNA turnover 4, pseudogene 2 [Source:MGI Symbol;Acc:MGI:3779507]	1.45	0.77	-0.08
ENSMUSG00000102501	3311	Gm37372	TEC		1	106000314	106003624	predicted gene, 37372 [Source:MGI Symbol;Acc:MGI:5610600]	1.45	2.28	-1.87
ENSMUSG00000113362	3082	Gm40557	lncRNA	105245048	12	100204013	100208703	predicted gene, 40557 [Source:MGI Symbol;Acc:MGI:5623442]	1.45	-0.12	0.1
ENSMUSG00000017737	3539	Mmp9	protein_coding	17395	2	164782700	164797770	matrix metallopeptidase 9 [Source:MGI Symbol;Acc:MGI:97011]	1.44	0.74	-1.31
ENSMUSG00000023236	1569	Scg5	protein_coding	20394	2	113606707	113659466	secretogranin V [Source:MGI Symbol;Acc:MGI:98289]	1.44	-0.1	1.33
ENSMUSG00000028328	3946	Tmod1	protein_coding	21916	4	46038935	46116032	tropomodulin 1 [Source:MGI Symbol;Acc:MGI:98775]	1.44	-1.59	0.03
ENSMUSG00000031576	3737	Kcnu1	protein_coding	16532	8	26339651	26427967	potassium channel, subfamily U, member 1 [Source:MGI Symbol;Acc:MGI:1202300]	1.44	-0.01	-0.05
ENSMUSG00000035686	2189	Thrsp	protein_coding	21835	7	97062145	97066937	thyroid hormone responsive [Source:MGI Symbol;Acc:MGI:109126]	1.44	2.06	-4.27
ENSMUSG00000048373	2263	Fgfbp1	protein_coding	14181	5	44136200	44139121	fibroblast growth factor binding protein 1 [Source:MGI Symbol;Acc:MGI:1096350]	1.44	2.59	0.59
ENSMUSG00000063851	1524	Rnf183	protein_coding	76072	4	62345777	62353489	ring finger protein 183 [Source:MGI Symbol;Acc:MGI:1923322]	1.44	2.28	0.47
ENSMUSG00000083496	749	Gm11263	processed_pseudogene		4	79245945	79246693	predicted gene 11263 [Source:MGI Symbol;Acc:MGI:3651899]	1.44	1.12	-0.04
ENSMUSG00000091405	1630	Hist2h4	protein_coding	97122	3	96168998	96170627	H4 clustered histone 14 [Source:MGI Symbol;Acc:MGI:2140113]	1.44	0.48	0.53
ENSMUSG00000104965	3955	Gm43437	TEC		3	57544304	57548258	predicted gene 43437 [Source:MGI Symbol;Acc:MGI:5663574]	1.44	0.39	0.65
ENSMUSG00000105006	1159	Gm9484	lncRNA		5	97144065	97145223	predicted gene 9484 [Source:MGI Symbol;Acc:MGI:3779894]	1.44	2.21	-0.77
ENSMUSG00000109118	759	Gm32031	lncRNA	102634450	7	46657831	46658756	predicted gene, 32031 [Source:MGI Symbol;Acc:MGI:5591190]	1.44	0.75	0.23
ENSMUSG00000109429	5138	Gm45223	TEC		7	89781700	89786837	predicted gene 45223 [Source:MGI Symbol;Acc:MGI:5753799]	1.44	0.71	-0.22
ENSMUSG00000113052	684	Gm31513	lncRNA		12	84242743	84246354	predicted gene, 31513 [Source:MGI Symbol;Acc:MGI:5590672]	1.44	1.37	-0.05
ENSMUSG00000115457	646	Gm2387	processed_pseudogene		15	51952704	51953349	predicted gene 2387 [Source:MGI Symbol;Acc:MGI:3780555]	1.44	-0.05	-0.05
ENSMUSG00000002384	3880	Bmp8b	protein_coding	12164	4	122998958	123025892	bone morphogenetic protein 8b [Source:MGI Symbol;Acc:MGI:107335]	1.43	1.62	-1.05
ENSMUSG00000086859	2795	Snhg20	lncRNA	76972	11	116966834	116969781	small nucleolar RNA host gene 20 [Source:MGI Symbol;Acc:MGI:1924222]	1.43	1.23	0.4
ENSMUSG00000086884	276	Gm16225	lncRNA		4	134845532	134847758	predicted gene 16225 [Source:MGI Symbol;Acc:MGI:3801903]	1.43	1.81	0.18
ENSMUSG00000098447	607	Gm27184	lncRNA		1	119447820	119454089	predicted gene 27184 [Source:MGI Symbol;Acc:MGI:5521027]	1.43	2.91	0.17
ENSMUSG00000111547	1484	Gm48069	TEC		9	20517429	20518912	predicted gene, 48069 [Source:MGI Symbol;Acc:MGI:6097398]	1.43	1.88	1.15
ENSMUSG00000118057	3579	AC157548.1	lncRNA		18	82354375	82379725	RIKEN cDNA B020010K11 gene [Source:MGI Symbol;Acc:MGI:3612155]	1.43	1.35	0.94
ENSMUSG00000034892	693	Rps29	protein_coding	20090	12	69204496	69205960	ribosomal protein S29 [Source:MGI Symbol;Acc:MGI:107681]	1.42	1.14	0.28
ENSMUSG00000041872	2022	Il17f	protein_coding	257630	1	20847370	20860841	interleukin 17F [Source:MGI Symbol;Acc:MGI:2676631]	1.42	2.26	-0.01
ENSMUSG00000067351	393	Rps15a-ps2	processed_pseudogene		19	28719559	28719951	ribosomal protein S15A, pseudogene 2 [Source:MGI Symbol;Acc:MGI:3643316]	1.42	0.5	0.53
ENSMUSG00000071553	3212	Cpa2	protein_coding	232680	6	30541581	30564475	carboxypeptidase A2, pancreatic [Source:MGI Symbol;Acc:MGI:3617840]	1.42	-2.42	-1.43
ENSMUSG00000083853	445	Gm15696	processed_pseudogene		16	31789180	31789624	predicted gene 15696 [Source:MGI Symbol;Acc:MGI:3783137]	1.42	-0.93	0.69
ENSMUSG00000097791	2504	Gm17315	lncRNA						1.42	-0.24	1.42
ENSMUSG00000105966	1776	Gm43242	lncRNA		3	102276478	102278253	predicted gene 43242 [Source:MGI Symbol;Acc:MGI:5663379]	1.42	2.96	-1.7
ENSMUSG00000107325	3291	Gm43425	TEC		18	44954836	44958126	predicted gene 43425 [Source:MGI Symbol;Acc:MGI:5663562]	1.42	1.36	0.23
ENSMUSG00000110316	1330	Gm45311	lncRNA		7	46160875	46162204	predicted gene 45311 [Source:MGI Symbol;Acc:MGI:5791147]	1.42	1.35	-0.16
ENSMUSG00000110702	4561	Gm45767	lncRNA		8	95402234	95406794	predicted gene 45767 [Source:MGI Symbol;Acc:MGI:5804882]	1.42	2.62	0.85
ENSMUSG00000110710	5943	C78859	lncRNA		8	95048786	95054728	expressed sequence C78859 [Source:MGI Symbol;Acc:MGI:2142856]	1.42	1.56	-0.47
ENSMUSG00000116223	1525	Gm41396	lncRNA		15	98832206	98838434	predicted gene, 41396 [Source:MGI Symbol;Acc:MGI:5624281]	1.42	0.87	0.42
ENSMUSG00000015437	1436	Gzmb	protein_coding	14939	14	56496295	56499717	granzyme B [Source:MGI Symbol;Acc:MGI:109267]	1.41	-0.25	-2.34
ENSMUSG00000022372	9186	Sla	protein_coding	20491	15	66652668	66703678	src-like adaptor [Source:MGI Symbol;Acc:MGI:104295]	1.41	1.33	0.18
ENSMUSG00000028019	5089	Pdgfc	protein_coding	54635	3	80943723	81121347	platelet-derived growth factor, C polypeptide [Source:MGI Symbol;Acc:MGI:1859631]	1.41	0.79	0.59
ENSMUSG00000070330	1820	Tmem235	protein_coding	546519	11	117751578	117756369	transmembrane protein 235 [Source:MGI Symbol;Acc:MGI:3651706]	1.41	1.1	0.89
ENSMUSG00000082465	750	Rps6-ps3	processed_pseudogene		9	53600834	53601583	ribosomal protein S6, pseudogene 3 [Source:MGI Symbol;Acc:MGI:3643565]	1.41	1.01	0.31
ENSMUSG00000083411	347	Rpl30-ps10	processed_pseudogene		X	70847294	70847640	ribosomal protein L30, pseudogene 10 [Source:MGI Symbol;Acc:MGI:3646270]	1.41	1.18	0.42
ENSMUSG00000086495	670	Gm13778	lncRNA		2	90874437	90884278	predicted gene 13778 [Source:MGI Symbol;Acc:MGI:3649233]	1.41	2.45	1.16
ENSMUSG00000105031	204	Gm3511	processed_pseudogene		5	113905184	113905387	predicted gene 3511 [Source:MGI Symbol;Acc:MGI:3781688]	1.41	0.35	0.5
ENSMUSG00000108659	4853	Gm34121	lncRNA	102637256	7	55688614	55699722	predicted gene, 34121 [Source:MGI Symbol;Acc:MGI:5593280]	1.41	0.68	-0.11
ENSMUSG00000110103	2015	Zscan4-ps1	protein_coding		7	10799066	10803618	zinc finger and SCAN domain containing 4, pseudogene 1 [Source:MGI Symbol;Acc:MGI:3645953]	1.41	-0.44	0.12
ENSMUSG00000113368	431	Gm10054	processed_pseudogene		12	17283613	17284043	predicted gene 10054 [Source:MGI Symbol;Acc:MGI:3708564]	1.41	0.65	0.7
ENSMUSG00000022574	2344	Naprt	protein_coding	223646	15	75762805	75766330	nicotinate phosphoribosyltransferase [Source:MGI Symbol;Acc:MGI:2442664]	1.4	1.36	0.57
ENSMUSG00000023918	3060	Adgrf4	protein_coding	78249	17	42967782	43003175	adhesion G protein-coupled receptor F4 [Source:MGI Symbol;Acc:MGI:1925499]	1.4	-2.03	1.31
ENSMUSG00000058145	7764	Adamts17	protein_coding	233332	7	66489483	66802919	a disintegrin-like and metallopeptidase (reprolysin type) with thrombospondin type 1 motif, 17 [Source:MGI Symbol;Acc:MGI:3588195]	1.4	-2.78	0.69
ENSMUSG00000065944	191	Rnu2-10	snRNA						1.4	1.98	-1.51
ENSMUSG00000084333	878	Gm11599	processed_pseudogene		1	62699998	62700875	predicted gene 11599 [Source:MGI Symbol;Acc:MGI:3651840]	1.4	0.74	0.24
ENSMUSG00000092444	976	Gm18733	transcribed_unprocessed_pseudogene		17	35497152	35498390	predicted gene, 18733 [Source:MGI Symbol;Acc:MGI:5010918]	1.4	1.39	1.73
ENSMUSG00000097402	1181	Gm17399	lncRNA	100502695	9	117979299	117999444	predicted gene, 17399 [Source:MGI Symbol;Acc:MGI:4937033]	1.4	1.17	-0.23
ENSMUSG00000097515	998	1700040D17Rik	lncRNA	76602	3	94316702	94320226	RIKEN cDNA 1700040D17 gene [Source:MGI Symbol;Acc:MGI:1923852]	1.4	1.33	0.18
ENSMUSG00000034382	5056	AI661453	protein_coding	224833	17	47747540	47781563	expressed sequence AI661453 [Source:MGI Symbol;Acc:MGI:2146908]	1.39	-1.07	-1.14
ENSMUSG00000038274	961	Fau	protein_coding	14109	19	6107874	6109554	Finkel-Biskis-Reilly murine sarcoma virus (FBR-MuSV) ubiquitously expressed (fox derived) [Source:MGI Symbol;Acc:MGI:102547]	1.39	1	0.19
ENSMUSG00000071398	3537	2410004P03Rik	protein_coding	73667	12	17053320	17061728	RIKEN cDNA 2410004P03 gene [Source:MGI Symbol;Acc:MGI:1920917]	1.39	1.13	1.25
ENSMUSG00000072769	6859	Gm10419	lncRNA		5	108515635	108526105	predicted gene 10419 [Source:MGI Symbol;Acc:MGI:3642823]	1.39	0.91	0.05
ENSMUSG00000076271	109	Mir697	miRNA	735277	4	124625487	124625595	microRNA 697 [Source:MGI Symbol;Acc:MGI:3629652]	1.39	1.38	0.31
ENSMUSG00000082778	1000	Gm15191	processed_pseudogene		X	150728364	150729363	predicted gene 15191 [Source:MGI Symbol;Acc:MGI:3708125]	1.39	0.23	0.37
ENSMUSG00000083860	1084	Gm13313	processed_pseudogene		2	15132411	15133494	predicted gene 13313 [Source:MGI Symbol;Acc:MGI:3651091]	1.39	0.88	-0.02
ENSMUSG00000084323	624	Gm14438	processed_pseudogene		2	175112349	175112972	predicted gene 14438 [Source:MGI Symbol;Acc:MGI:3652091]	1.39	0.96	0.31
ENSMUSG00000099583	1249	Hist1h3d	protein_coding	319149	13	23759937	23761185	H3 clustered histone 4 [Source:MGI Symbol;Acc:MGI:2448322]	1.39	0.43	0.78
ENSMUSG00000110404	2908	Rnf223	protein_coding	100045778	4	156214970	156217877	ring finger 223 [Source:MGI Symbol;Acc:MGI:3588193]	1.39	0.89	-0.46
ENSMUSG00000112971	256	Gm33682	lncRNA		12	108728286	108729170	predicted gene, 33682 [Source:MGI Symbol;Acc:MGI:5592841]	1.39	0.02	-0.26
ENSMUSG00000023191	3930	P3h3	protein_coding	14789	6	124818052	124834715	prolyl 3-hydroxylase 3 [Source:MGI Symbol;Acc:MGI:1315208]	1.38	1.35	-0.08
ENSMUSG00000024409	843	Psors1c2	protein_coding	57390	17	35844098	35845544	psoriasis susceptibility 1 candidate 2 (human) [Source:MGI Symbol;Acc:MGI:1930025]	1.38	2.39	0.59
ENSMUSG00000040183	5477	Ankrd6	protein_coding	140577	4	32804035	32950841	ankyrin repeat domain 6 [Source:MGI Symbol;Acc:MGI:2154278]	1.38	1.61	1.18
ENSMUSG00000070166	133	Gm25821	snoRNA	115485864	12	21337928	21338060	predicted gene, 25821 [Source:MGI Symbol;Acc:MGI:5455598]	1.38	1.76	1.4
ENSMUSG00000071073	2898	Lrrc73	protein_coding	224813	17	46564457	46568241	leucine rich repeat containing 73 [Source:MGI Symbol;Acc:MGI:2684934]	1.38	0.87	-0.28
ENSMUSG00000082456	357	Gm11598	processed_pseudogene		11	100134099	100134455	predicted gene 11598 [Source:MGI Symbol;Acc:MGI:3649374]	1.38	1.07	0.96
ENSMUSG00000086604	1172	Gm15510	lncRNA	102640192	7	5049948	5060115	predicted gene 15510 [Source:MGI Symbol;Acc:MGI:3782958]	1.38	0.41	-1.1
ENSMUSG00000087221	7125	BC037032	lncRNA		15	4049596	4056887	cDNA Sequence BC037032 [Source:MGI Symbol;Acc:MGI:3040924]	1.38	1.66	-1.37
ENSMUSG00000102370	1289	Gm37973	TEC		3	79517845	79519133	predicted gene, 37973 [Source:MGI Symbol;Acc:MGI:5611201]	1.38	-2.85	0.16
ENSMUSG00000106224	1808	Gm43823	TEC		3	121515244	121517051	predicted gene 43823 [Source:MGI Symbol;Acc:MGI:5663960]	1.38	2	0.47
ENSMUSG00000114830	2146	Gm47400	lncRNA		13	38818947	38821092	predicted gene, 47400 [Source:MGI Symbol;Acc:MGI:6096328]	1.38	1.41	0.04
ENSMUSG00000117486	549	Gm30938	lncRNA		17	87772068	87781170	predicted gene, 30938 [Source:MGI Symbol;Acc:MGI:5590097]	1.38	1.44	0.66
ENSMUSG00000001739	2124	Cldn15	protein_coding	60363	5	136995470	137004712	claudin 15 [Source:MGI Symbol;Acc:MGI:1913103]	1.37	2.1	-0.12
ENSMUSG00000028972	1816	Car6	protein_coding	12353	4	150271472	150285789	carbonic anhydrase 6 [Source:MGI Symbol;Acc:MGI:1333786]	1.37	2.17	-0.61
ENSMUSG00000079067	279	Hmgn2-ps1	processed_pseudogene		5	84271172	84271450	high mobility group nucleosomal binding domain 2, pseudogene 1 [Source:MGI Symbol;Acc:MGI:3783162]	1.37	0.37	0.75
ENSMUSG00000081920	593	Selenot-ps	processed_pseudogene		8	19629956	19630548	selenoprotein T, pseudogene [Source:MGI Symbol;Acc:MGI:3705375]	1.37	0.26	-0.66
ENSMUSG00000087425	364	Gm15404	lncRNA		17	91864555	91899355	predicted gene 15404 [Source:MGI Symbol;Acc:MGI:3705186]	1.37	1	-0.4
ENSMUSG00000093673	2063	Gm20644	lncRNA		11	98176208	98178270	predicted gene 20644 [Source:MGI Symbol;Acc:MGI:5313091]	1.37	-0.11	0.73
ENSMUSG00000103543	820	Gm37669	TEC		1	153319227	153320046	predicted gene, 37669 [Source:MGI Symbol;Acc:MGI:5610897]	1.37	0.96	0.34
ENSMUSG00000116916	236	Gm34967	processed_pseudogene		16	33644415	33644650	predicted gene, 34967 [Source:MGI Symbol;Acc:MGI:5594126]	1.37	0.77	-1.96
ENSMUSG00000000392	5662	Fap	protein_coding	14089	2	62331287	62404419	fibroblast activation protein [Source:MGI Symbol;Acc:MGI:109608]	1.36	-2.96	0.1
ENSMUSG00000002341	7195	Ncan	protein_coding	13004	8	70545735	70573523	neurocan [Source:MGI Symbol;Acc:MGI:104694]	1.36	0.41	-0.42
ENSMUSG00000049670	2353	Morn4	protein_coding	226123	19	42063378	42074796	MORN repeat containing 4 [Source:MGI Symbol;Acc:MGI:2449568]	1.36	0.79	-0.38
ENSMUSG00000066626	627	Gm5121	processed_pseudogene		9	57241411	57242037	predicted gene 5121 [Source:MGI Symbol;Acc:MGI:3647258]	1.36	1.29	0.44
ENSMUSG00000080783	774	Gm8250	processed_pseudogene		19	18558819	18559592	predicted gene 8250 [Source:MGI Symbol;Acc:MGI:3647615]	1.36	-0.1	0.81
ENSMUSG00000086740	5876	Gm17029	lncRNA		4	149044754	149069128	predicted gene 17029 [Source:MGI Symbol;Acc:MGI:4937856]	1.36	0.71	-0.14
ENSMUSG00000104834	832	Gm8861	processed_pseudogene		5	11007373	11008204	predicted gene 8861 [Source:MGI Symbol;Acc:MGI:3648005]	1.36	0.34	0.38
ENSMUSG00000105601	4193	Gm42725	TEC		5	65688911	65693103	predicted gene 42725 [Source:MGI Symbol;Acc:MGI:5662862]	1.36	0.6	0.62
ENSMUSG00000032415	1790	Ube2cbp	protein_coding	70348	9	86189359	86347003	ubiquitin-conjugating enzyme E2C binding protein [Source:MGI Symbol;Acc:MGI:1917598]	1.35	1.09	0.11
ENSMUSG00000037428	2973	Vgf	protein_coding	381677	5	137055246	137062205	VGF nerve growth factor inducible [Source:MGI Symbol;Acc:MGI:1343180]	1.35	0.67	-0.14
ENSMUSG00000042078	4556	Svop	protein_coding	68666	5	114164971	114229631	SV2 related protein [Source:MGI Symbol;Acc:MGI:1915916]	1.35	-1.07	0.12
ENSMUSG00000087794	117	Gm25966	rRNA						1.35	3.19	0.42
ENSMUSG00000089665	392	Fcor	protein_coding	100503924	8	3721188	3722362	Foxo1 corepressor [Source:MGI Symbol;Acc:MGI:1915484]	1.35	-0.29	1.72
ENSMUSG00000107143	2615	Gm6598	lncRNA		5	130249292	130251906	predicted gene 6598 [Source:MGI Symbol;Acc:MGI:3646314]	1.35	1.61	1
ENSMUSG00000021367	2139	Edn1	protein_coding	13614	13	42454952	42461466	endothelin 1 [Source:MGI Symbol;Acc:MGI:95283]	1.34	0.8	-0.64
ENSMUSG00000028644	5297	Ermap	protein_coding	27028	4	119032654	119047208	erythroblast membrane-associated protein [Source:MGI Symbol;Acc:MGI:1349816]	1.34	1.85	2.13
ENSMUSG00000053461	2766	Hhipl2	protein_coding	78772	1	183199147	183217717	hedgehog interacting protein-like 2 [Source:MGI Symbol;Acc:MGI:1926022]	1.34	0.3	0.37
ENSMUSG00000055188	971	Rbm3os	lncRNA	70226	X	8011668	8014203	RNA binding motif protein 3, opposite strand [Source:MGI Symbol;Acc:MGI:1917476]	1.34	1.33	0.35
ENSMUSG00000064354	684	mt-Co2	protein_coding	17709	MT	7013	7696	mitochondrially encoded cytochrome c oxidase II [Source:MGI Symbol;Acc:MGI:102503]	1.34	2.38	0.7
ENSMUSG00000073758	2717	Sh3d21	protein_coding	66938	4	126044395	126057284	SH3 domain containing 21 [Source:MGI Symbol;Acc:MGI:1914188]	1.34	0.85	0.06
ENSMUSG00000075416	3194	Gm14488	lncRNA		2	30603159	30610069	predicted gene 14488 [Source:MGI Symbol;Acc:MGI:3649725]	1.34	1.39	0.09
ENSMUSG00000082936	787	Gm16166	processed_pseudogene		10	120764091	120764877	predicted gene 16166 [Source:MGI Symbol;Acc:MGI:3801807]	1.34	0.33	1.27
ENSMUSG00000107355	1539	AI839979	lncRNA		5	31726939	31728741	expressed sequence AI839979 [Source:MGI Symbol;Acc:MGI:2140975]	1.34	0.76	0.63
ENSMUSG00000108190	542	Gm44731	lncRNA		6	43241476	43242789	predicted gene 44731 [Source:MGI Symbol;Acc:MGI:5753307]	1.34	0.88	1.08
ENSMUSG00000018916	800	Csf2	protein_coding	12981	11	54138097	54140493	colony stimulating factor 2 (granulocyte-macrophage) [Source:MGI Symbol;Acc:MGI:1339752]	1.33	1.81	0.06
ENSMUSG00000032024	4591	Clmp	protein_coding	71566	9	40597258	40696615	CXADR-like membrane protein [Source:MGI Symbol;Acc:MGI:1918816]	1.33	1.69	1.44
ENSMUSG00000047501	1816	Cldn4	protein_coding	12740	5	134973973	134975788	claudin 4 [Source:MGI Symbol;Acc:MGI:1313314]	1.33	0.56	-0.87
ENSMUSG00000058905	414	Gm10051	processed_pseudogene		5	133503962	133504375	predicted pseudogene 10051 [Source:MGI Symbol;Acc:MGI:3641791]	1.33	0.95	0.29
ENSMUSG00000062342	1923	Serpinb9e	protein_coding	20710	13	33433595	33444833	serine (or cysteine) peptidase inhibitor, clade B, member 9e [Source:MGI Symbol;Acc:MGI:894672]	1.33	1.75	-0.13
ENSMUSG00000066362	538	Rps13-ps1	processed_pseudogene		8	87774317	87774854	ribosomal protein S13, pseudogene 1 [Source:MGI Symbol;Acc:MGI:3647042]	1.33	0.58	-0.51
ENSMUSG00000078920	2473	Ifi47	protein_coding	15953	11	48967414	48987801	interferon gamma inducible protein 47 [Source:MGI Symbol;Acc:MGI:99448]	1.33	-0.61	0.11
ENSMUSG00000085340	309	Gm16335	processed_pseudogene		13	100906972	100907280	predicted gene 16335 [Source:MGI Symbol;Acc:MGI:3840152]	1.33	0.33	0.4
ENSMUSG00000086926	1146	Gm6226	processed_pseudogene		7	58486541	58487686	predicted gene 6226 [Source:MGI Symbol;Acc:MGI:3643254]	1.33	0.78	0.14
ENSMUSG00000090273	1959	Prr22	protein_coding	100504446	17	57077250	57079208	proline rich 22 [Source:MGI Symbol;Acc:MGI:2685392]	1.33	0.89	0.81
ENSMUSG00000104569	884	Gm43054	TEC		5	23995700	23996583	predicted gene 43054 [Source:MGI Symbol;Acc:MGI:5663191]	1.33	0.05	0.05
ENSMUSG00000111001	1070	Gm8767	processed_pseudogene		10	29960261	29961330	predicted gene 8767 [Source:MGI Symbol;Acc:MGI:3647013]	1.33	-0.02	-0.05
ENSMUSG00000113973	796	A030014E15Rik	protein_coding		1	82902638	82903433	RIKEN cDNA A030014E15 gene [Source:MGI Symbol;Acc:MGI:1925167]	1.33	3.74	-2.34
ENSMUSG00000115143	328	Fkbp1a-ps1	processed_pseudogene		14	76873977	76874304	FK506 binding protein 1a, pseudogene 1 [Source:MGI Symbol;Acc:MGI:108477]	1.33	0.21	1.2
ENSMUSG00000117799	515	AC132404.1	lncRNA		17	27267250	27270388	predicted gene, 50295 [Source:MGI Symbol;Acc:MGI:6303140]	1.33	0.03	0.55
ENSMUSG00000023267	2105	Gabrr2	protein_coding	14409	4	33062999	33095865	gamma-aminobutyric acid (GABA) C receptor, subunit rho 2 [Source:MGI Symbol;Acc:MGI:95626]	1.32	1.49	0.39
ENSMUSG00000027611	2031	Procr	protein_coding	19124	2	155593037	155597391	protein C receptor, endothelial [Source:MGI Symbol;Acc:MGI:104596]	1.32	1.37	0.45
ENSMUSG00000044916	1348	1700029I15Rik	protein_coding	75641	2	92212883	92216053	RIKEN cDNA 1700029I15 gene [Source:MGI Symbol;Acc:MGI:1916742]	1.32	-0.08	0.99
ENSMUSG00000055341	3374	Zfp457	protein_coding	431706	13	67436202	67454549	zinc finger protein 457 [Source:MGI Symbol;Acc:MGI:2664334]	1.32	0.77	1.01
ENSMUSG00000090634	1764	Gm8126	protein_coding	108168152	14	43116106	43124256	predicted gene 8126 [Source:MGI Symbol;Acc:MGI:3646861]	1.32	-0.46	0.63
ENSMUSG00000095478	561	Gm9824	processed_pseudogene		10	28906124	28906684	predicted pseudogene 9824 [Source:MGI Symbol;Acc:MGI:3641964]	1.32	1	0.79
ENSMUSG00000097636	8569	Mirt1	lncRNA		19	53431661	53453227	myocardial infarction associated transcript 1 [Source:MGI Symbol;Acc:MGI:1922001]	1.32	1.57	-0.13
ENSMUSG00000105408	580	Gm7285	processed_pseudogene		5	137599855	137600434	predicted gene 7285 [Source:MGI Symbol;Acc:MGI:3647212]	1.32	0.49	0.46
ENSMUSG00000112462	364	Gm48772	lncRNA		10	117060494	117060857	predicted gene, 48772 [Source:MGI Symbol;Acc:MGI:6098464]	1.32	0.91	0.7
ENSMUSG00000030431	1439	Tmem238	protein_coding	664968	7	4787556	4792655	transmembrane protein 238 [Source:MGI Symbol;Acc:MGI:1922935]	1.31	1.03	-0.06
ENSMUSG00000031504	1392	Rab20	protein_coding	19332	8	11503518	11528710	RAB20, member RAS oncogene family [Source:MGI Symbol;Acc:MGI:102789]	1.31	0.91	0.1
ENSMUSG00000073226	2428	Gm10482	lncRNA		5	10237833	10287857	predicted gene 10482 [Source:MGI Symbol;Acc:MGI:3644444]	1.31	0.92	0.63
ENSMUSG00000076928	935	Trac	TR_C_gene		14	54457978	54461663	T cell receptor alpha constant [Source:MGI Symbol;Acc:MGI:4439838]	1.31	1.46	-0.29
ENSMUSG00000079304	1875	Tex52	protein_coding	71149	6	128352419	128362107	testis expressed 52 [Source:MGI Symbol;Acc:MGI:1918399]	1.31	0.88	-0.17
ENSMUSG00000081251	551	Gm12164	processed_pseudogene		11	45720146	45720696	predicted gene 12164 [Source:MGI Symbol;Acc:MGI:3650637]	1.31	0.21	0.33
ENSMUSG00000106035	2779	Gm43545	TEC		5	104192485	104195263	predicted gene 43545 [Source:MGI Symbol;Acc:MGI:5663682]	1.31	1.52	0.57
ENSMUSG00000107411	4726	Gm19040	processed_pseudogene		6	114715495	114720220	predicted gene, 19040 [Source:MGI Symbol;Acc:MGI:5011225]	1.31	1.26	-0.05
ENSMUSG00000024610	1679	Cd74	protein_coding	16149	18	60936920	60945724	CD74 antigen (invariant polypeptide of major histocompatibility complex, class II antigen-associated) [Source:MGI Symbol;Acc:MGI:96534]	1.3	0.66	-0.06
ENSMUSG00000046811	1294	Gltpd2	protein_coding	216871	11	70410022	70411562	glycolipid transfer protein domain containing 2 [Source:MGI Symbol;Acc:MGI:2444527]	1.3	1.28	0.42
ENSMUSG00000063820	597	Arl9	protein_coding	384185	5	77151902	77158453	ADP-ribosylation factor-like 9 [Source:MGI Symbol;Acc:MGI:1915496]	1.3	0.38	0.58
ENSMUSG00000074171	1885	Gm6658	TEC		8	91633160	91635044	predicted gene 6658 [Source:MGI Symbol;Acc:MGI:3645470]	1.3	0.88	0.07
ENSMUSG00000081205	1068	Gm5940	processed_pseudogene		X	79500348	79501415	predicted gene 5940 [Source:MGI Symbol;Acc:MGI:3648847]	1.3	0.54	-0.2
ENSMUSG00000087593	402	Gm16174	lncRNA	102638408	7	19550478	19552550	predicted gene 16174 [Source:MGI Symbol;Acc:MGI:3801857]	1.3	0.06	-0.15
ENSMUSG00000106717	3972	Gm42798	TEC		5	31367688	31371659	predicted gene 42798 [Source:MGI Symbol;Acc:MGI:5662935]	1.3	-0.47	0.41
ENSMUSG00000026175	3551	Vil1	protein_coding	22349	1	74448535	74474718	villin 1 [Source:MGI Symbol;Acc:MGI:98930]	1.29	3.06	1.25
ENSMUSG00000074452	4720	Pate2	protein_coding	330921	9	35481580	35601614	prostate and testis expressed 2 [Source:MGI Symbol;Acc:MGI:2685692]	1.29	-0.49	-0.4
ENSMUSG00000081214	333	Rpl35a-ps2	processed_pseudogene		1	181069553	181069885	ribosomal protein L35A, pseudogene 2 [Source:MGI Symbol;Acc:MGI:3705461]	1.29	1.34	0.7
ENSMUSG00000086416	2839	Gm14002	lncRNA		2	125049449	125059432	predicted gene 14002 [Source:MGI Symbol;Acc:MGI:3650401]	1.29	0.19	1.69
ENSMUSG00000091834	997	Gm17177	transcribed_unprocessed_pseudogene		13	3132188	3173373	predicted gene 17177 [Source:MGI Symbol;Acc:MGI:4938004]	1.29	0.1	0.07
ENSMUSG00000097445	2505	Gm26631	lncRNA		9	57438570	57444912	predicted gene, 26631 [Source:MGI Symbol;Acc:MGI:5477125]	1.29	0.41	0.18
ENSMUSG00000097613	1115	Gm17597	lncRNA	100504312	15	81684992	81686814	predicted gene, 17597 [Source:MGI Symbol;Acc:MGI:4937231]	1.29	1.13	-0.05
ENSMUSG00000105140	2789	Gm43127	TEC		9	110722179	110724967	predicted gene 43127 [Source:MGI Symbol;Acc:MGI:5663264]	1.29	-0.87	-0.54
ENSMUSG00000108930	2902	Gm10648	lncRNA		7	28559012	28575756	predicted gene 10648 [Source:MGI Symbol;Acc:MGI:3642037]	1.29	0.88	0.95
ENSMUSG00000109366	384	Gm44698	lncRNA		7	19067054	19071580	predicted gene 44698 [Source:MGI Symbol;Acc:MGI:5753274]	1.29	1.5	0.73
ENSMUSG00000038570	4784	Saxo2	protein_coding	330577	7	82282168	82297736	stabilizer of axonemal microtubules 2 [Source:MGI Symbol;Acc:MGI:1914618]	1.28	0.91	0.3
ENSMUSG00000042678	13037	Myo15	protein_coding	17910	11	60360165	60419195	myosin XV [Source:MGI Symbol;Acc:MGI:1261811]	1.28	-0.38	0.42
ENSMUSG00000046957	1537	Spz1	protein_coding	79401	13	92711144	92712680	spermatogenic leucine zipper 1 [Source:MGI Symbol;Acc:MGI:1930801]	1.28	1.31	-0.77
ENSMUSG00000051590	5345	Map3k19	protein_coding	22625	1	127742528	127782768	mitogen-activated protein kinase kinase kinase 19 [Source:MGI Symbol;Acc:MGI:1203481]	1.28	2.13	0.12
ENSMUSG00000060636	3526	Rpl35a	protein_coding	57808	16	32876823	32880559	ribosomal protein L35A [Source:MGI Symbol;Acc:MGI:1928894]	1.28	0.62	0.39
ENSMUSG00000081473	394	Gm4853	processed_pseudogene		X	37485812	37486205	predicted pseudogene 4853 [Source:MGI Symbol;Acc:MGI:3644655]	1.28	-1.14	0.78
ENSMUSG00000081633	1929	Gm8522	processed_pseudogene		X	74314616	74316544	predicted gene 8522 [Source:MGI Symbol;Acc:MGI:3645035]	1.28	-0.44	-0.26
ENSMUSG00000085991	387	Gm11479	lncRNA		11	86965083	86965784	predicted gene 11479 [Source:MGI Symbol;Acc:MGI:3651768]	1.28	0.62	-2.19
ENSMUSG00000086942	973	Gm15489	lncRNA		7	121738231	121758624	predicted gene 15489 [Source:MGI Symbol;Acc:MGI:3705099]	1.28	0.57	0.78
ENSMUSG00000087249	771	Gm16062	lncRNA		11	59700906	59709317	predicted gene 16062 [Source:MGI Symbol;Acc:MGI:3802162]	1.28	1.41	0.35
ENSMUSG00000087545	832	Gm13966	lncRNA		2	113271026	113272649	predicted gene 13966 [Source:MGI Symbol;Acc:MGI:3650827]	1.28	-1.21	-0.27
ENSMUSG00000090031	5428	4732440D04Rik	lncRNA		1	6280090	6285517	RIKEN cDNA 4732440D04 gene [Source:MGI Symbol;Acc:MGI:3604103]	1.28	1.22	0.16
ENSMUSG00000090963	1776	Gm17655	protein_coding		5	110194005	110220379	predicted gene, 17655 [Source:MGI Symbol;Acc:MGI:4937289]	1.28	-0.2	-0.34
ENSMUSG00000105206	1251	Gm4870	processed_pseudogene		5	143424148	143425398	predicted gene 4870 [Source:MGI Symbol;Acc:MGI:3779442]	1.28	0.74	0.43
ENSMUSG00000106457	4020	Gm42585	TEC		5	25574018	25578037	predicted gene 42585 [Source:MGI Symbol;Acc:MGI:5662722]	1.28	0.16	0.26
ENSMUSG00000020086	2175	H2afy2	protein_coding	404634	10	61574444	61619926	macroH2A.2 histone [Source:MGI Symbol;Acc:MGI:3037658]	1.27	0.53	0.49
ENSMUSG00000020635	1021	Fkbp1b	protein_coding	14226	12	4883174	4891591	FK506 binding protein 1b [Source:MGI Symbol;Acc:MGI:1336205]	1.27	1.33	0.43
ENSMUSG00000082419	498	Gm11425	processed_pseudogene		11	82918326	82918823	predicted gene 11425 [Source:MGI Symbol;Acc:MGI:3650957]	1.27	1	0.39
ENSMUSG00000086503	17946	Xist	lncRNA	213742	X	102503972	102526860	inactive X specific transcripts [Source:MGI Symbol;Acc:MGI:98974]	1.27	2.25	0.93
ENSMUSG00000087026	2132	A230103J11Rik	lncRNA	320466	8	85779789	85787089	RIKEN cDNA A230103J11 gene [Source:MGI Symbol;Acc:MGI:2444082]	1.27	1.08	0.41
ENSMUSG00000089639	328	Gm2862	processed_pseudogene		15	25681884	25682211	predicted gene 2862 [Source:MGI Symbol;Acc:MGI:3781038]	1.27	0.32	0.85
ENSMUSG00000097093	881	C330013E15Rik	lncRNA	78445	15	100512018	100512991	RIKEN cDNA C330013E15 gene [Source:MGI Symbol;Acc:MGI:1925695]	1.27	1.14	0.72
ENSMUSG00000097193	705	Gm26664	lncRNA						1.27	1.12	0.37
ENSMUSG00000107961	336	Gm44036	lncRNA		6	86710471	86714047	predicted gene, 44036 [Source:MGI Symbol;Acc:MGI:5690428]	1.27	1.53	0.97
ENSMUSG00000114424	2151	Gm47414	lncRNA		14	29680028	29683338	predicted gene, 47414 [Source:MGI Symbol;Acc:MGI:6096350]	1.27	1.82	0.62
ENSMUSG00000115902	3589	D730005E14Rik	lncRNA	109361	15	79773733	79777321	RIKEN cDNA D730005E14 gene [Source:NCBI gene (formerly Entrezgene);Acc:109361]	1.27	-0.12	0.24
ENSMUSG00000009687	4192	Fxyd5	protein_coding	18301	7	30732147	30741906	FXYD domain-containing ion transport regulator 5 [Source:MGI Symbol;Acc:MGI:1201785]	1.26	1.18	0.01
ENSMUSG00000036469	7146	March1	protein_coding	72925	8	66070552	66924289	membrane associated ring-CH-type finger 1 [Source:MGI Symbol;Acc:MGI:1920175]	1.26	2.25	0.52
ENSMUSG00000087138	1976	Gm15545	lncRNA	100502630	7	44636324	44644021	predicted gene 15545 [Source:MGI Symbol;Acc:MGI:3782994]	1.26	0.69	0.68
ENSMUSG00000092183	1247	4930515G01Rik	lncRNA	67642	5	114911798	114913044	RIKEN cDNA 4930515G01 gene [Source:MGI Symbol;Acc:MGI:1914892]	1.26	0.46	0.36
ENSMUSG00000094649	1624	Gm7102	protein_coding	633057	19	61163124	61164747	predicted gene 7102 [Source:MGI Symbol;Acc:MGI:3648735]	1.26	1.39	0.41
ENSMUSG00000097047	1272	1110020A21Rik	lncRNA	68531	17	85224610	85265138	RIKEN cDNA 1110020A21 gene [Source:MGI Symbol;Acc:MGI:1915781]	1.26	-0.3	-0.61
ENSMUSG00000097660	5284	Gm26762	lncRNA						1.26	0.2	0.51
ENSMUSG00000108354	1437	4931431B13Rik	lncRNA	70973	7	127791222	127802500	RIKEN cDNA 4931431B13 gene [Source:MGI Symbol;Acc:MGI:1918223]	1.26	0.45	-2.17
ENSMUSG00000108503	952	Gm20949	processed_pseudogene		7	25121266	25122217	predicted gene, 20949 [Source:MGI Symbol;Acc:MGI:5434304]	1.26	-2.5	0.99
ENSMUSG00000110547	1895	Gm29773	lncRNA		8	124623012	124627359	predicted gene, 29773 [Source:MGI Symbol;Acc:MGI:5588932]	1.26	0.18	-0.2
ENSMUSG00000113349	1740	Gm48369	TEC		12	36196182	36197921	predicted gene, 48369 [Source:MGI Symbol;Acc:MGI:6097840]	1.26	1.4	-3.07
ENSMUSG00000023328	4623	Ache	protein_coding	11423	5	137285781	137292728	acetylcholinesterase [Source:MGI Symbol;Acc:MGI:87876]	1.25	1.51	0.44
ENSMUSG00000030041	2212	M1ap	protein_coding	110958	6	82923883	83007290	meiosis 1 associated protein [Source:MGI Symbol;Acc:MGI:1315200]	1.25	-0.22	0.04
ENSMUSG00000052146	2311	Rps10	protein_coding	67097	17	27849392	27855643	ribosomal protein S10 [Source:MGI Symbol;Acc:MGI:1914347]	1.25	0.79	-0.12
ENSMUSG00000059033	523	Rpl18a-ps1	processed_pseudogene		12	55442492	55443014	ribosomal protein L18A, pseudogene 1 [Source:MGI Symbol;Acc:MGI:3647504]	1.25	1.39	-0.2
ENSMUSG00000078640	1160	Gm11627	protein_coding		11	102467224	102470287	predicted gene 11627 [Source:MGI Symbol;Acc:MGI:3650659]	1.25	0.95	-0.61
ENSMUSG00000092373	1268	Gm20535	lncRNA		12	21302119	21305953	predicted gene 20535 [Source:MGI Symbol;Acc:MGI:5142000]	1.25	-1.1	-1.27
ENSMUSG00000097327	2789	E030030I06Rik	protein_coding	319887	10	21988949	22025169	RIKEN cDNA E030030I06 gene [Source:MGI Symbol;Acc:MGI:2442914]	1.25	0.99	0.35
ENSMUSG00000002228	1814	Ppm1j	protein_coding	71887	3	104688372	104693334	protein phosphatase 1J [Source:MGI Symbol;Acc:MGI:1919137]	1.24	1.01	-0.35
ENSMUSG00000025732	1307	Mcrip2	protein_coding	68241	17	26082672	26087738	MAPK regulated corepressor interacting protein 2 [Source:MGI Symbol;Acc:MGI:1915491]	1.24	1.21	0.06
ENSMUSG00000067147	801	Rpl7a-ps11	processed_pseudogene		X	165637207	165638007	ribosomal protein L7A, pseudogene 11 [Source:MGI Symbol;Acc:MGI:3644020]	1.24	0.23	0.14
ENSMUSG00000073408	2611	Mucl3	protein_coding	268949	17	35946644	35954587	mucin like 3 [Source:MGI Symbol;Acc:MGI:2685476]	1.24	0.68	-0.67
ENSMUSG00000081394	472	Gm13215	processed_pseudogene		4	131875724	131876195	predicted gene 13215 [Source:MGI Symbol;Acc:MGI:3650813]	1.24	0.69	0.66
ENSMUSG00000094191	378	Rpl31-ps14	processed_pseudogene		1	66987722	66988099	ribosomal protein L31, pseudogene 14 [Source:MGI Symbol;Acc:MGI:3704189]	1.24	-1.7	-0.51
ENSMUSG00000097261	1866	4930532G15Rik	lncRNA		1	185091658	185095062	RIKEN cDNA 4930532G15 gene [Source:MGI Symbol;Acc:MGI:1922432]	1.24	1.84	0.44
ENSMUSG00000105111	820	Gm43310	processed_pseudogene		12	113136107	113136926	predicted gene 43310 [Source:MGI Symbol;Acc:MGI:5663447]	1.24	1.57	1.06
ENSMUSG00000107618	760	Gm6261	processed_pseudogene		6	79518191	79518950	predicted gene 6261 [Source:MGI Symbol;Acc:MGI:3648928]	1.24	0.32	-0.04
ENSMUSG00000110060	3653	Gm9860	TEC		7	45853973	45857625	predicted gene 9860 [Source:MGI Symbol;Acc:MGI:3642591]	1.24	-2.46	1.53
ENSMUSG00000112314	643	Gm49454	lncRNA		10	67133185	67254362	predicted gene, 49454 [Source:MGI Symbol;Acc:MGI:6155108]	1.24	1.04	-0.35
ENSMUSG00000113511	1298	Gm19046	processed_pseudogene		12	36222367	36223664	predicted gene, 19046 [Source:MGI Symbol;Acc:MGI:5011231]	1.24	-2.21	1.43
ENSMUSG00000116697	391	Gm49694	lncRNA		15	78058661	78059051	predicted gene, 49694 [Source:MGI Symbol;Acc:MGI:6215148]	1.24	0.72	0.66
ENSMUSG00000116898	337	Gm49785	lncRNA		16	17349046	17349382	predicted gene, 49785 [Source:MGI Symbol;Acc:MGI:6215307]	1.24	1.23	0.21
ENSMUSG00000039115	7691	Itga9	protein_coding	104099	9	118435758	118730071	integrin alpha 9 [Source:MGI Symbol;Acc:MGI:104756]	1.23	2.07	-1.23
ENSMUSG00000055323	2193	Gm9967	lncRNA		7	126367254	126375990	predicted gene 9967 [Source:MGI Symbol;Acc:MGI:3704300]	1.23	0.55	1.53
ENSMUSG00000066175	1052	2510046G10Rik	lncRNA		7	126247715	126248766	RIKEN cDNA 2510046G10 gene [Source:MGI Symbol;Acc:MGI:3698051]	1.23	0.25	0.3
ENSMUSG00000066178	1731	6030445D17Rik	lncRNA		4	136189561	136191288	RIKEN cDNA 6030445D17 gene [Source:MGI Symbol;Acc:MGI:2443447]	1.23	3.04	0.02
ENSMUSG00000085655	956	Gm15952	lncRNA		3	35987194	36044989	predicted gene 15952 [Source:MGI Symbol;Acc:MGI:3802149]	1.23	0.16	-0.01
ENSMUSG00000086095	4421	Gm15328	lncRNA	328906	18	16948778	16955840	predicted gene 15328 [Source:MGI Symbol;Acc:MGI:3705182]	1.23	0.74	1.23
ENSMUSG00000089875	5225	Etohd2	lncRNA		13	59917311	59923221	ethanol decreased 2 [Source:MGI Symbol;Acc:MGI:1261417]	1.23	0.96	0.57
ENSMUSG00000090544	883	Gm6576	processed_pseudogene		15	27025414	27026296	predicted gene 6576 [Source:MGI Symbol;Acc:MGI:3646644]	1.23	0.06	0.5
ENSMUSG00000093865	2739	Lrit3	protein_coding	242235	3	129581530	129597679	leucine-rich repeat, immunoglobulin-like and transmembrane domains 3 [Source:MGI Symbol;Acc:MGI:2685267]	1.23	0.61	0.34
ENSMUSG00000102623	2451	Gm37673	TEC		6	40075656	40078106	predicted gene, 37673 [Source:MGI Symbol;Acc:MGI:5610901]	1.23	-0.12	0.73
ENSMUSG00000107768	2519	Gm44275	lncRNA	102640545	6	135289153	135296559	predicted gene, 44275 [Source:MGI Symbol;Acc:MGI:5690667]	1.23	0.67	0.42
ENSMUSG00000111088	818	9430081H08Rik	TEC		9	44289930	44290747	RIKEN cDNA 9430081H08 gene [Source:MGI Symbol;Acc:MGI:1924680]	1.23	0.72	-0.2
ENSMUSG00000115882	345	Gm5481	processed_pseudogene		16	16093467	16093811	predicted gene 5481 [Source:MGI Symbol;Acc:MGI:3648103]	1.23	-3.12	0.14
ENSMUSG00000003824	1968	Syce2	protein_coding	71846	8	85598740	85614850	synaptonemal complex central element protein 2 [Source:MGI Symbol;Acc:MGI:1919096]	1.22	-0.85	0.47
ENSMUSG00000009108	2995	Gnat2	protein_coding	14686	3	108000105	108008748	guanine nucleotide binding protein, alpha transducing 2 [Source:MGI Symbol;Acc:MGI:95779]	1.22	0.94	0.27
ENSMUSG00000034427	9857	Myo15b	protein_coding	217328	11	115749232	115783429	myosin XVB [Source:MGI Symbol;Acc:MGI:2685534]	1.22	3.22	0.55
ENSMUSG00000063354	3106	Slc39a4	protein_coding	72027	15	76496583	76501584	solute carrier family 39 (zinc transporter), member 4 [Source:MGI Symbol;Acc:MGI:1919277]	1.22	0.56	-0.58
ENSMUSG00000075463	4342	4930594M22Rik	lncRNA	105245866	14	123150442	123174881	RIKEN cDNA 4930594M22 gene [Source:MGI Symbol;Acc:MGI:1925478]	1.22	0.97	0.39
ENSMUSG00000085099	367	Gm16288	processed_pseudogene		5	30445080	30445446	predicted gene 16288 [Source:MGI Symbol;Acc:MGI:3826608]	1.22	0.88	0.59
ENSMUSG00000090319	1303	Gm4462	processed_pseudogene		16	20482504	20483806	predicted gene 4462 [Source:MGI Symbol;Acc:MGI:3782646]	1.22	0.81	0.34
ENSMUSG00000091968	885	Gm17115	lncRNA		17	33007368	33008565	predicted gene 17115 [Source:MGI Symbol;Acc:MGI:4937942]	1.22	1.45	-0.53
ENSMUSG00000108526	1836	Gm45828	TEC		6	91686387	91688222	predicted gene 45828 [Source:MGI Symbol;Acc:MGI:5804943]	1.22	-5.38	0.43
ENSMUSG00000109599	1170	Gm31812	lncRNA		1	52147280	52152910	predicted gene, 31812 [Source:MGI Symbol;Acc:MGI:5590971]	1.22	0.52	0.05
ENSMUSG00000114024	279	Gm46336	lncRNA		12	17394402	17398374	predicted gene, 46336 [Source:MGI Symbol;Acc:MGI:5825973]	1.22	-0.14	0.03
ENSMUSG00000114893	340	Gm48684	lncRNA		13	107170792	107171725	predicted gene, 48684 [Source:MGI Symbol;Acc:MGI:6098310]	1.22	2.12	0.6
ENSMUSG00000117959	1266	AC122861.4	lncRNA		19	5438364	5439629	RIKEN cDNA D330050I16 gene [Source:MGI Symbol;Acc:MGI:3041222]	1.22	0.67	-0.23
ENSMUSG00000027297	3594	Ltk	protein_coding	17005	2	119581801	119590912	leukocyte tyrosine kinase [Source:MGI Symbol;Acc:MGI:96840]	1.21	1.09	0.37
ENSMUSG00000029134	11660	Plb1	protein_coding	665270	5	32390052	32523864	phospholipase B1 [Source:MGI Symbol;Acc:MGI:1922406]	1.21	1.93	-0.14
ENSMUSG00000057933	1177	Gsta2	protein_coding	14858	9	78238300	78263070	glutathione S-transferase, alpha 2 (Yc2) [Source:MGI Symbol;Acc:MGI:95863]	1.21	-0.15	-0.02
ENSMUSG00000059835	624	Rpl13-ps3	processed_pseudogene		14	59130955	59131578	ribosomal protein L13, pseudogene 3 [Source:MGI Symbol;Acc:MGI:3646682]	1.21	0.68	0.13
ENSMUSG00000072893	5616	4933439C10Rik	lncRNA		11	59396488	59404473	RIKEN cDNA 4933439C10 gene [Source:MGI Symbol;Acc:MGI:1921726]	1.21	1.63	0.28
ENSMUSG00000084806	2318	Gm15232	lncRNA	627268	X	165871089	165885086	predicted gene 15232 [Source:MGI Symbol;Acc:MGI:3705117]	1.21	1.07	1.01
ENSMUSG00000084930	316	Gm11706	lncRNA		11	106705496	106706834	predicted gene 11706 [Source:MGI Symbol;Acc:MGI:3651837]	1.21	-1.74	0.75
ENSMUSG00000091831	1583	Gm4707	protein_coding		17	71765322	71766913	predicted gene 4707 [Source:MGI Symbol;Acc:MGI:3782887]	1.21	0.18	1.34
ENSMUSG00000094845	1193	Tmem95	protein_coding	100503361	11	69766883	69768879	transmembrane protein 95 [Source:MGI Symbol;Acc:MGI:3779488]	1.21	0.87	-0.41
ENSMUSG00000098915	613	Rpl15-ps2	processed_pseudogene		9	71968219	71968831	ribosomal protein L15, pseudogene 2 [Source:MGI Symbol;Acc:MGI:3648255]	1.21	0.9	0.37
ENSMUSG00000105789	1342	Gm42997	lncRNA		3	130524109	130565292	predicted gene 42997 [Source:MGI Symbol;Acc:MGI:5663134]	1.21	0.65	0.45
ENSMUSG00000108179	256	Gm44274	TEC		6	135288454	135288709	predicted gene, 44274 [Source:MGI Symbol;Acc:MGI:5690666]	1.21	0.16	0.35
ENSMUSG00000114113	310	Gm47639	lncRNA		12	101005351	101009067	predicted gene, 47639 [Source:MGI Symbol;Acc:MGI:6096713]	1.21	0.55	-0.61
ENSMUSG00000115925	1578	Gm33432	lncRNA		15	84011505	84020460	predicted gene, 33432 [Source:MGI Symbol;Acc:MGI:5592591]	1.21	-0.44	-0.16
ENSMUSG00000022227	1014	Mcpt1	protein_coding	17224	14	56255428	56257841	mast cell protease 1 [Source:MGI Symbol;Acc:MGI:96937]	1.2	1.52	-0.35
ENSMUSG00000033854	8774	Kcnk10	protein_coding	72258	12	98395696	98544569	potassium channel, subfamily K, member 10 [Source:MGI Symbol;Acc:MGI:1919508]	1.2	-0.09	0.56
ENSMUSG00000043017	3334	Ptgir	protein_coding	19222	7	16640415	16644830	prostaglandin I receptor (IP) [Source:MGI Symbol;Acc:MGI:99535]	1.2	1.5	0.02
ENSMUSG00000061356	2836	Nuggc	protein_coding	100503545	14	65835995	65885980	nuclear GTPase, germinal center associated [Source:MGI Symbol;Acc:MGI:2685446]	1.2	1.57	1.17
ENSMUSG00000075602	1205	Ly6a	protein_coding	110454	15	74866726	74869880	lymphocyte antigen 6 complex, locus A [Source:MGI Symbol;Acc:MGI:107527]	1.2	2.34	0.77
ENSMUSG00000077457	72	Snord65	snoRNA		11	62495341	62495412	small nucleolar RNA, C/D box 65 [Source:MGI Symbol;Acc:MGI:3819547]	1.2	1.07	-0.03
ENSMUSG00000080198	631	Gm13573	processed_pseudogene		2	60105288	60105918	ribosomal protein L10A, pseudogene 4 [Source:MGI Symbol;Acc:MGI:3652221]	1.2	2.07	-0.38
ENSMUSG00000085436	1273	Zfp335os	lncRNA	629777	2	164753274	164761873	zinc finger protein 335, opposite strand [Source:MGI Symbol;Acc:MGI:3649775]	1.2	1.02	0.32
ENSMUSG00000097602	1628	4930519P11Rik	lncRNA		2	154453730	154455357	RIKEN cDNA 4930519P11 gene [Source:MGI Symbol;Acc:MGI:1921971]	1.2	1.15	-0.12
ENSMUSG00000021403	3351	Serpinb9b	protein_coding	20706	13	33211399	33225867	serine (or cysteine) peptidase inhibitor, clade B, member 9b [Source:MGI Symbol;Acc:MGI:894668]	1.19	1.43	0.15
ENSMUSG00000030468	4806	Siglecg	protein_coding	243958	7	43057628	43067782	sialic acid binding Ig-like lectin G [Source:MGI Symbol;Acc:MGI:2443630]	1.19	0.9	0.08
ENSMUSG00000031442	12984	Mcf2l	protein_coding	17207	8	12923806	13070905	mcf.2 transforming sequence-like [Source:MGI Symbol;Acc:MGI:103263]	1.19	0.12	-0.56
ENSMUSG00000034958	3996	Atcay	protein_coding	16467	10	81040342	81066667	ataxia, cerebellar, Cayman type [Source:MGI Symbol;Acc:MGI:2448730]	1.19	-3.54	-0.56
ENSMUSG00000037833	4236	Sh2d4b	protein_coding	328381	14	40535746	40615223	SH2 domain containing 4B [Source:MGI Symbol;Acc:MGI:1925182]	1.19	0.47	0.37
ENSMUSG00000045107	2511	Saysd1	protein_coding	67509	14	20125704	20188602	SAYSVFN motif domain containing 1 [Source:MGI Symbol;Acc:MGI:1914759]	1.19	0.17	0.24
ENSMUSG00000048007	1421	Timm8a1	protein_coding	30058	X	133438005	133442614	translocase of inner mitochondrial membrane 8A1 [Source:MGI Symbol;Acc:MGI:1353433]	1.19	1.13	-0.19
ENSMUSG00000051074	1273	4930579K19Rik	lncRNA	75881	9	98444282	98445664	RIKEN cDNA 4930579K19 gene [Source:MGI Symbol;Acc:MGI:1923131]	1.19	0.97	0.61
ENSMUSG00000082971	1495	Gm13517	processed_pseudogene		2	55665560	55667054	predicted gene 13517 [Source:MGI Symbol;Acc:MGI:3649620]	1.19	0.45	0.55
ENSMUSG00000094974	438	Rps19-ps2	processed_pseudogene		14	53140250	53140687	ribosomal protein S19, pseudogene 2 [Source:MGI Symbol;Acc:MGI:3647073]	1.19	0.87	-0.23
ENSMUSG00000113310	1120	Gm47884	lncRNA		13	14127804	14128923	predicted gene, 47884 [Source:MGI Symbol;Acc:MGI:6097112]	1.19	1.16	-0.46
ENSMUSG00000116164	671	1110013H19Rik	lncRNA		15	100511054	100511724	RIKEN cDNA 1110013H19 gene [Source:MGI Symbol;Acc:MGI:1915772]	1.19	0.51	0.49
ENSMUSG00000028427	2828	Aqp7	protein_coding	11832	4	41033074	41048139	aquaporin 7 [Source:MGI Symbol;Acc:MGI:1314647]	1.18	0.41	0.25
ENSMUSG00000030887	2180	Pdzd9	protein_coding	67983	7	120257954	120269566	PDZ domain containing 9 [Source:MGI Symbol;Acc:MGI:1915233]	1.18	-0.19	-0.6
ENSMUSG00000031230	1645	Fgf16	protein_coding	80903	X	104807885	104818545	fibroblast growth factor 16 [Source:MGI Symbol;Acc:MGI:1931627]	1.18	-0.3	-1.71
ENSMUSG00000034686	1359	Prr7	protein_coding	432763	13	55612080	55620967	proline rich 7 (synaptic) [Source:MGI Symbol;Acc:MGI:3487246]	1.18	0.36	-0.03
ENSMUSG00000058715	874	Fcer1g	protein_coding	14127	1	171057141	171061934	Fc receptor, IgE, high affinity I, gamma polypeptide [Source:MGI Symbol;Acc:MGI:95496]	1.18	2.67	0.18
ENSMUSG00000074195	2997	Clca4b	protein_coding	99709	3	144616682	144638290	chloride channel accessory 4B [Source:MGI Symbol;Acc:MGI:2139790]	1.18	4.75	0.27
ENSMUSG00000079034	1873	Gm8300	protein_coding	666806	12	87561086	87565036	eukaryotic translation initiation factor 1A domain containing 8 [Source:MGI Symbol;Acc:MGI:3643794]	1.18	0.2	-0.05
ENSMUSG00000085227	1339	6330418K02Rik	lncRNA	69004	5	138262305	138264923	RIKEN cDNA 6330418K02 gene [Source:MGI Symbol;Acc:MGI:3697416]	1.18	1.27	0.29
ENSMUSG00000089255	128	Snora78	snoRNA		17	24938650	24938777	small nucleolar RNA, H/ACA box 7 [Source:MGI Symbol;Acc:MGI:4360056]	1.18	1.34	0.41
ENSMUSG00000107455	2114	Gm43868	TEC	115490363	6	113020996	113023109	predicted gene, 43868 [Source:MGI Symbol;Acc:MGI:5690260]	1.18	1.55	1.26
ENSMUSG00000108122	1525	Gm44116	TEC		6	100637900	100639424	predicted gene, 44116 [Source:MGI Symbol;Acc:MGI:5690508]	1.18	-0.46	1.04
ENSMUSG00000110105	6687	Gm45844	protein_coding		7	7216016	7281288	predicted gene 45844 [Source:MGI Symbol;Acc:MGI:5804959]	1.18	0.82	0.82
ENSMUSG00000112474	553	Gm46209	processed_pseudogene		10	7408356	7408908	predicted gene, 46209 [Source:MGI Symbol;Acc:MGI:5825846]	1.18	0.23	-0.01
ENSMUSG00000114711	2215	Gm47759	processed_pseudogene		14	7243597	7245811	predicted gene, 47759 [Source:MGI Symbol;Acc:MGI:6096909]	1.18	-3.83	3.15
ENSMUSG00000000706	4119	Btn1a1	protein_coding	12231	13	23641162	23650071	butyrophilin, subfamily 1, member A1 [Source:MGI Symbol;Acc:MGI:103118]	1.17	2.78	0.53
ENSMUSG00000022805	4527	Maats1	protein_coding	320214	16	38118116	38162505	cilia and flagella associated protein 91 [Source:MGI Symbol;Acc:MGI:2443598]	1.17	0.98	0.27
ENSMUSG00000024371	3872	C2	protein_coding	12263	17	35081580	35117241	complement component 2 (within H-2S) [Source:MGI Symbol;Acc:MGI:88226]	1.17	0.83	0.49
ENSMUSG00000029053	6318	Prkcz	protein_coding	18762	4	155344586	155445818	protein kinase C, zeta [Source:MGI Symbol;Acc:MGI:97602]	1.17	1.25	0.68
ENSMUSG00000074580	4437	4931440P22Rik	transcribed_processed_pseudogene	71004	3	65414678	65436800	RIKEN cDNA 4931440P22 gene [Source:MGI Symbol;Acc:MGI:1918254]	1.17	-0.14	0.26
ENSMUSG00000075425	843	Gm13547	protein_coding	433416	2	29649324	29654101	predicted gene 13547 [Source:MGI Symbol;Acc:MGI:3650473]	1.17	0.23	0.33
ENSMUSG00000080880	878	Gm14278	unprocessed_pseudogene		2	156730774	156757303	predicted gene 14278 [Source:MGI Symbol;Acc:MGI:3650108]	1.17	-1.11	0.8
ENSMUSG00000082705	375	Gm15616	processed_pseudogene		5	72204548	72204922	predicted gene 15616 [Source:MGI Symbol;Acc:MGI:3783061]	1.17	0.54	0.05
ENSMUSG00000090733	1043	Rps27	protein_coding	57294	3	90119829	90120958	ribosomal protein S27 [Source:MGI Symbol;Acc:MGI:1888676]	1.17	0.69	0.11
ENSMUSG00000093565	497	Rab26os	lncRNA	75614	17	24747222	24747718	RAB26, member RAS oncogene family, opposite strand [Source:MGI Symbol;Acc:MGI:1922864]	1.17	1.05	0.34
ENSMUSG00000094344	345	Gm11942	processed_pseudogene		4	32964888	32965232	predicted gene 11942 [Source:MGI Symbol;Acc:MGI:3650608]	1.17	0.99	0.76
ENSMUSG00000097139	796	Gm26626	lncRNA		16	92409702	92416993	predicted gene, 26626 [Source:MGI Symbol;Acc:MGI:5477120]	1.17	-0.05	0.57
ENSMUSG00000097403	3589	9230116N13Rik	lncRNA	320054	1	136339654	136343257	RIKEN cDNA 9230116N13 gene [Source:MGI Symbol;Acc:MGI:2443255]	1.17	1.24	-0.23
ENSMUSG00000098893	799	Gm17828	processed_pseudogene		9	72199824	72200622	predicted gene, 17828 [Source:MGI Symbol;Acc:MGI:5010013]	1.17	1.37	0.43
ENSMUSG00000100865	790	Gm9320	transcribed_processed_pseudogene		17	71160762	71183307	predicted gene 9320 [Source:MGI Symbol;Acc:MGI:3645000]	1.17	0.48	0.3
ENSMUSG00000104299	2311	Gm9924	TEC		5	31252328	31254638	predicted gene 9924 [Source:MGI Symbol;Acc:MGI:3642216]	1.17	3.07	-3.19
ENSMUSG00000106978	2611	N4bp2os	lncRNA		5	65918334	65921722	NEDD4 binding protein 2, opposite strand [Source:MGI Symbol;Acc:MGI:1921484]	1.17	0.74	0.29
ENSMUSG00000109829	4269	Gm45605	lncRNA		11	61298844	61303112	predicted gene 45605 [Source:MGI Symbol;Acc:MGI:5791441]	1.17	0.66	-0.21
ENSMUSG00000116657	10812	Gm49774	lncRNA		17	27764681	27775492	predicted gene, 49774 [Source:MGI Symbol;Acc:MGI:6215288]	1.17	2.09	1.14
ENSMUSG00000021404	2001	Serpinb9c	protein_coding	20707	13	33333258	33343725	serine (or cysteine) peptidase inhibitor, clade B, member 9c [Source:MGI Symbol;Acc:MGI:894669]	1.16	1.59	0.06
ENSMUSG00000027076	815	Timm10	protein_coding	30059	2	84657341	84660557	translocase of inner mitochondrial membrane 10 [Source:MGI Symbol;Acc:MGI:1353429]	1.16	1.32	0.05
ENSMUSG00000031762	588	Mt2	protein_coding	17750	8	94899292	94900196	metallothionein 2 [Source:MGI Symbol;Acc:MGI:97172]	1.16	1.86	-0.06
ENSMUSG00000053291	1970	Rab4b	protein_coding	19342	7	26867849	26878321	RAB4B, member RAS oncogene family [Source:MGI Symbol;Acc:MGI:105071]	1.16	1.02	1.48
ENSMUSG00000053746	1135	Ptrh1	protein_coding	329384	2	32665798	32667609	peptidyl-tRNA hydrolase 1 homolog [Source:MGI Symbol;Acc:MGI:1913779]	1.16	1.33	0.18
ENSMUSG00000054945	1869	Gm9958	lncRNA		5	90514479	90516347	predicted gene 9958 [Source:MGI Symbol;Acc:MGI:3641866]	1.16	1.02	0.16
ENSMUSG00000064925	149	Snora62	snoRNA		9	119959481	119959629	small nucleolar RNA, H/ACA box 62 [Source:MGI Symbol;Acc:MGI:2148179]	1.16	0.2	-0.8
ENSMUSG00000066116	354	Gm10154	processed_pseudogene		4	83423422	83423775	predicted gene 10154 [Source:MGI Symbol;Acc:MGI:3642271]	1.16	0.91	0.07
ENSMUSG00000084129	634	Hmgb1-ps1	processed_pseudogene		11	41032590	41033223	high mobility group box 1, pseudogene 1 [Source:MGI Symbol;Acc:MGI:3768536]	1.16	1.29	-0.03
ENSMUSG00000087165	714	2010001A14Rik	lncRNA	76516	11	57686325	57692243	RIKEN cDNA 2010001A14 gene [Source:MGI Symbol;Acc:MGI:1923766]	1.16	0.86	0.01
ENSMUSG00000101862	1087	Gm8918	processed_pseudogene		12	104195176	104196262	predicted gene 8918 [Source:MGI Symbol;Acc:MGI:3643558]	1.16	-0.99	0.74
ENSMUSG00000105613	6573	Gm43684	TEC		5	122917588	122924160	predicted gene 43684 [Source:MGI Symbol;Acc:MGI:5663821]	1.16	0.96	0.5
ENSMUSG00000106205	1722	C230096K16Rik	TEC		5	64961357	64963078	RIKEN cDNA C230096K16 gene [Source:MGI Symbol;Acc:MGI:3041194]	1.16	1.89	1.04
ENSMUSG00000117951	256	CR555305.2	processed_pseudogene		19	61245972	61246227	predicted gene, 50357 [Source:MGI Symbol;Acc:MGI:6303243]	1.16	0.49	-0.28
ENSMUSG00000020399	2721	Havcr2	protein_coding	171285	11	46345762	46372082	hepatitis A virus cellular receptor 2 [Source:MGI Symbol;Acc:MGI:2159682]	1.15	1.13	0.17
ENSMUSG00000022157	998	Mcpt8	protein_coding	17231	14	56319623	56322730	mast cell protease 8 [Source:MGI Symbol;Acc:MGI:1261780]	1.15	0.17	0.3
ENSMUSG00000034324	5850	Tmem132c	protein_coding	208213	5	127318872	127642857	transmembrane protein 132C [Source:MGI Symbol;Acc:MGI:2443061]	1.15	1.08	-0.32
ENSMUSG00000034762	3645	Glis1	protein_coding	230587	4	107291788	107492258	GLIS family zinc finger 1 [Source:MGI Symbol;Acc:MGI:2386723]	1.15	0.17	0.88
ENSMUSG00000046711	2125	Hmga1	protein_coding	15361	17	27775471	27782648	high mobility group AT-hook 1 [Source:MGI Symbol;Acc:MGI:96160]	1.15	1.44	0.18
ENSMUSG00000063714	892	Sp3os	lncRNA		2	72809768	72819021	trans-acting transcription factor 3, opposite strand [Source:MGI Symbol;Acc:MGI:1914936]	1.15	1.06	0.31
ENSMUSG00000069962	615	Gm5356	processed_pseudogene		8	89913574	89914188	predicted pseudogene 5356 [Source:MGI Symbol;Acc:MGI:3643649]	1.15	0.19	-0.66
ENSMUSG00000081540	486	Gm12538	processed_pseudogene	619973	4	57413711	57414196	predicted gene 12538 [Source:MGI Symbol;Acc:MGI:3650715]	1.15	-0.18	-0.01
ENSMUSG00000093639	2185	Lim2	protein_coding		7	43077094	43085415	predicted gene, 52993 [Source:MGI Symbol;Acc:MGI:6388878]	1.15	1.08	0.87
ENSMUSG00000097422	2215	Gm26521	lncRNA						1.15	-0.95	0.05
ENSMUSG00000097777	4100	Gm16794	lncRNA		9	95824098	95841446	predicted gene, 16794 [Source:MGI Symbol;Acc:MGI:4439718]	1.15	1.41	0.62
ENSMUSG00000101111	783	Gm28437	unprocessed_pseudogene		1	24652270	24653052	predicted gene 28437 [Source:MGI Symbol;Acc:MGI:5579143]	1.15	1.95	-0.82
ENSMUSG00000102833	1189	Gm9694	TEC		1	155849064	155850252	predicted gene 9694 [Source:MGI Symbol;Acc:MGI:3780102]	1.15	1.86	-0.28
ENSMUSG00000020325	2445	Fstl3	protein_coding	83554	10	79613106	79618464	follistatin-like 3 [Source:MGI Symbol;Acc:MGI:1890391]	1.14	0.87	0.33
ENSMUSG00000026420	1386	Il24	protein_coding	93672	1	130809811	130815191	interleukin 24 [Source:MGI Symbol;Acc:MGI:2135548]	1.14	2.57	-0.55
ENSMUSG00000028840	2088	Zfp593	protein_coding	68040	4	133970600	133972903	zinc finger protein 593 [Source:MGI Symbol;Acc:MGI:1915290]	1.14	0.9	0.21
ENSMUSG00000030134	3355	Rasgef1a	protein_coding	70727	6	117988399	118068507	RasGEF domain family, member 1A [Source:MGI Symbol;Acc:MGI:1917977]	1.14	0.42	1.31
ENSMUSG00000054568	2656	Usp17la	protein_coding	13531	7	104506216	104511874	ubiquitin specific peptidase 17-like A [Source:MGI Symbol;Acc:MGI:107699]	1.14	0.45	-0.7
ENSMUSG00000055148	1847	Klf2	protein_coding	16598	8	73072877	73075500	Kruppel-like factor 2 (lung) [Source:MGI Symbol;Acc:MGI:1342772]	1.14	1.16	0.63
ENSMUSG00000062582	345	Rpl30-ps8	processed_pseudogene		12	99013489	99013833	ribosomal protein L30, pseudogene 8 [Source:MGI Symbol;Acc:MGI:3643509]	1.14	0.8	0.01
ENSMUSG00000073400	2245	Trim10	protein_coding	19824	17	37180466	37188725	tripartite motif-containing 10 [Source:MGI Symbol;Acc:MGI:1338757]	1.14	1.28	-3.18
ENSMUSG00000082062	552	Ftl2-ps	processed_pseudogene		4	125398081	125398632	ferritin light polypeptide 2, pseudogene [Source:MGI Symbol;Acc:MGI:95590]	1.14	0.83	0.09
ENSMUSG00000083628	1129	Gm2030	protein_coding	100039065	X	26242277	26265344	predicted gene 2030 [Source:MGI Symbol;Acc:MGI:3780199]	1.14	0.93	-0.37
ENSMUSG00000090516	475	Rps11-ps1	processed_pseudogene		9	59379042	59379516	ribosomal protein S11, pseudogene 1 [Source:MGI Symbol;Acc:MGI:3644744]	1.14	0.97	0.34
ENSMUSG00000093682	503	Gm20681	lncRNA		8	123100776	123103183	predicted gene 20681 [Source:MGI Symbol;Acc:MGI:5313128]	1.14	1.21	-0.05
ENSMUSG00000099471	447	Gm8451	processed_pseudogene		1	127210399	127210845	predicted gene 8451 [Source:MGI Symbol;Acc:MGI:3644810]	1.14	1.27	0.32
ENSMUSG00000110097	2279	Zscan4a	unprocessed_pseudogene	434555	7	10528169	10532984	zinc finger and SCAN domain containing 4A [Source:MGI Symbol;Acc:MGI:3708481]	1.14	-1.87	-0.72
ENSMUSG00000115368	842	Gm48942	lncRNA		14	91875935	91885275	predicted gene, 48942 [Source:MGI Symbol;Acc:MGI:6118263]	1.14	1.28	0.16
ENSMUSG00000001946	2867	Esam	protein_coding	69524	9	37439374	37449615	endothelial cell-specific adhesion molecule [Source:MGI Symbol;Acc:MGI:1916774]	1.13	-1.04	0.62
ENSMUSG00000025432	3398	Avil	protein_coding	11567	10	126836578	126856863	advillin [Source:MGI Symbol;Acc:MGI:1333798]	1.13	1.79	0.05
ENSMUSG00000028417	2971	Tal2	protein_coding	21350	4	53779705	53788712	T cell acute lymphocytic leukemia 2 [Source:MGI Symbol;Acc:MGI:99540]	1.13	2.24	-0.93
ENSMUSG00000029832	2973	Nfe2l3	protein_coding	18025	6	51409650	51435748	nuclear factor, erythroid derived 2, like 3 [Source:MGI Symbol;Acc:MGI:1339958]	1.13	-0.45	0.02
ENSMUSG00000054266	1250	Serpinb9d	protein_coding	20726	13	33376942	33387112	serine (or cysteine) peptidase inhibitor, clade B, member 9d [Source:MGI Symbol;Acc:MGI:894667]	1.13	0.79	0.04
ENSMUSG00000054383	2359	Pnma1	protein_coding	70481	12	84192905	84195263	paraneoplastic antigen MA1 [Source:MGI Symbol;Acc:MGI:2180564]	1.13	-0.09	0.1
ENSMUSG00000077167	246	Gm24119	snoRNA	115487534	10	90954153	90954398	predicted gene, 24119 [Source:MGI Symbol;Acc:MGI:5453896]	1.13	0.64	-0.39
ENSMUSG00000094242	844	Gm5456	processed_pseudogene		14	15227488	15228331	predicted gene 5456 [Source:MGI Symbol;Acc:MGI:3643775]	1.13	1.11	-0.11
ENSMUSG00000104623	477	Gm6394	processed_pseudogene		3	57625234	57625710	predicted gene 6394 [Source:MGI Symbol;Acc:MGI:3648319]	1.13	0.66	0.07
ENSMUSG00000006442	1599	Srm	protein_coding	20810	4	148675960	148679450	spermidine synthase [Source:MGI Symbol;Acc:MGI:102690]	1.12	0.99	-0.18
ENSMUSG00000024901	4720	Peli3	protein_coding	240518	19	4979745	4993155	pellino 3 [Source:MGI Symbol;Acc:MGI:1924963]	1.12	-0.92	-0.11
ENSMUSG00000030110	6763	Ret	protein_coding	19713	6	118128706	118174679	ret proto-oncogene [Source:MGI Symbol;Acc:MGI:97902]	1.12	-0.55	0.84
ENSMUSG00000049018	1200	Olfr368	protein_coding	258371	2	37216527	37222784	olfactory receptor 368 [Source:MGI Symbol;Acc:MGI:3030202]	1.12	0.23	0.78
ENSMUSG00000073394	792	Runx2os1	lncRNA		17	45046732	45048499	runt related transcription factor 2, opposite strand 1 [Source:MGI Symbol;Acc:MGI:3641707]	1.12	-0.02	-0.33
ENSMUSG00000074183	956	Gsta1	protein_coding	14857	9	78137938	78149966	glutathione S-transferase, alpha 1 (Ya) [Source:MGI Symbol;Acc:MGI:1095417]	1.12	0.56	-0.8
ENSMUSG00000081604	411	Gm11518	processed_pseudogene		11	93928044	93928454	predicted gene 11518 [Source:MGI Symbol;Acc:MGI:3650306]	1.12	1.11	0.09
ENSMUSG00000084007	482	Gm9003	processed_pseudogene		X	93466284	93466901	predicted pseudogene 9003 [Source:MGI Symbol;Acc:MGI:3647163]	1.12	-1.39	0.87
ENSMUSG00000085741	3851	5430405H02Rik	lncRNA	74487	2	156686271	156704883	RIKEN cDNA 5430405H02 gene [Source:MGI Symbol;Acc:MGI:1921737]	1.12	0.49	0.25
ENSMUSG00000086328	721	2700033N17Rik	lncRNA		2	115896699	115897925	RIKEN cDNA 2700033N17 gene [Source:MGI Symbol;Acc:MGI:1919853]	1.12	0.71	0.61
ENSMUSG00000097796	2384	Gm16702	lncRNA						1.12	0.23	0.03
ENSMUSG00000099632	567	2900093K20Rik	lncRNA	108168734	2	163261715	163262281	RIKEN cDNA 2900093K20 gene [Source:MGI Symbol;Acc:MGI:1915287]	1.12	0.84	0.44
ENSMUSG00000106059	460	Gm9364	processed_pseudogene		3	122655562	122656021	predicted gene 9364 [Source:MGI Symbol;Acc:MGI:3646838]	1.12	0.78	0.96
ENSMUSG00000111613	1262	Gm4977	processed_pseudogene		9	17643966	17645227	predicted gene 4977 [Source:MGI Symbol;Acc:MGI:3648666]	1.12	0.63	0.47
ENSMUSG00000112806	1431	Gm48146	TEC		10	62617536	62618966	predicted gene, 48146 [Source:MGI Symbol;Acc:MGI:6097513]	1.12	-1.97	-0.5
ENSMUSG00000118365	549	AC161119.1	lncRNA		18	52661733	52710397	predicted gene, 41724 [Source:MGI Symbol;Acc:MGI:5624609]	1.12	1.44	0.06
ENSMUSG00000003279	17890	Dlgap1	protein_coding	224997	17	70276068	71128408	DLG associated protein 1 [Source:MGI Symbol;Acc:MGI:1346065]	1.11	0.49	0.11
ENSMUSG00000017713	2910	Tha1	protein_coding	71776	11	117758778	117764307	threonine aldolase 1 [Source:MGI Symbol;Acc:MGI:1919026]	1.11	0.45	0.14
ENSMUSG00000025779	1021	Ly96	protein_coding	17087	1	16758275	16779835	lymphocyte antigen 96 [Source:MGI Symbol;Acc:MGI:1341909]	1.11	1.31	0.22
ENSMUSG00000054667	6294	Irs4	protein_coding	16370	X	140493994	140508259	insulin receptor substrate 4 [Source:MGI Symbol;Acc:MGI:1338009]	1.11	-0.63	1.45
ENSMUSG00000092230	929	Gm18889	processed_pseudogene		15	36120144	36121072	predicted gene, 18889 [Source:MGI Symbol;Acc:MGI:5011074]	1.11	1.21	0.54
ENSMUSG00000103309	2205	BC037039	lncRNA		18	37938771	37940975	cDNA sequence BC037039 [Source:MGI Symbol;Acc:MGI:3697820]	1.11	-0.5	0.37
ENSMUSG00000107585	1092	3300002P13Rik	lncRNA	70230	7	3470181	3471961	RIKEN cDNA 3300002P13 gene [Source:MGI Symbol;Acc:MGI:1917480]	1.11	0.88	0.06
ENSMUSG00000109198	3795	D7Bwg0826e	TEC		7	44543729	44547523	DNA segment, Chr 7, Brigham & Women's Genetics 0826 expressed [Source:MGI Symbol;Acc:MGI:106455]	1.11	1.49	-0.46
ENSMUSG00000114664	1876	Gm48639	TEC		13	76347110	76348985	predicted gene, 48639 [Source:MGI Symbol;Acc:MGI:6098245]	1.11	1.63	-0.27
ENSMUSG00000115437	1042	Gm49314	TEC		15	38275644	38276685	predicted gene, 49314 [Source:MGI Symbol;Acc:MGI:6118821]	1.11	2.96	-3.72
ENSMUSG00000117710	1292	AC124502.1	lncRNA		19	5168066	5169357	predicted gene 10817 [Source:MGI Symbol;Acc:MGI:3704489]	1.11	-0.46	-0.19
ENSMUSG00000006057	4912	Atp5g1	protein_coding	11951	11	95959678	95966496	ATP synthase, H+ transporting, mitochondrial F0 complex, subunit C1 (subunit 9) [Source:MGI Symbol;Acc:MGI:107653]	1.1	0.9	0.08
ENSMUSG00000013091	871	Tmem190	protein_coding	78052	7	4785936	4787340	transmembrane protein 190 [Source:MGI Symbol;Acc:MGI:1925302]	1.1	1.7	0.12
ENSMUSG00000040829	4409	Zmynd15	protein_coding	574428	11	70350259	70357028	zinc finger, MYND-type containing 15 [Source:MGI Symbol;Acc:MGI:3603821]	1.1	-0.05	0.33
ENSMUSG00000046223	2617	Plaur	protein_coding	18793	7	24161909	24175393	plasminogen activator, urokinase receptor [Source:MGI Symbol;Acc:MGI:97612]	1.1	1.09	-0.29
ENSMUSG00000060981	470	Hist1h4h	protein_coding	69386	13	23715220	23715689	H4 clustered histone 8 [Source:MGI Symbol;Acc:MGI:2448427]	1.1	2.15	0.96
ENSMUSG00000064658	135	Gm24166	snoRNA	115487279	9	44648110	44648244	predicted gene, 24166 [Source:MGI Symbol;Acc:MGI:5453943]	1.1	2.7	1.03
ENSMUSG00000066176	1603	Gm12511	lncRNA		4	55563265	55599296	predicted gene 12511 [Source:MGI Symbol;Acc:MGI:3651363]	1.1	1.5	0.08
ENSMUSG00000068487	424	Ndufa11b	processed_pseudogene		16	21872260	21872683	NADH:ubiquinone oxidoreductase subunit A11B [Source:MGI Symbol;Acc:MGI:3645174]	1.1	-0.15	-0.11
ENSMUSG00000086390	1551	1810019D21Rik	lncRNA		8	106862032	106865157	RIKEN cDNA 1810019D21 gene [Source:MGI Symbol;Acc:MGI:1917021]	1.1	1.3	-0.2
ENSMUSG00000089728	657	Clec2f	transcribed_unprocessed_pseudogene	435921	6	128991075	128997490	C-type lectin domain family 2, member f [Source:MGI Symbol;Acc:MGI:3522133]	1.1	1.2	0.55
ENSMUSG00000091947	1090	6530401F13Rik	lncRNA		12	81579742	81604232	RIKEN cDNA 6530401F13 gene [Source:MGI Symbol;Acc:MGI:1923491]	1.1	1.3	1.69
ENSMUSG00000110429	287	Gm2059	processed_pseudogene		8	75805769	75806499	predicted gene 2059 [Source:MGI Symbol;Acc:MGI:3780226]	1.1	-0.24	-0.17
ENSMUSG00000002057	3214	Foxn1	protein_coding	15218	11	78248403	78277384	forkhead box N1 [Source:MGI Symbol;Acc:MGI:102949]	1.09	0.35	-0.4
ENSMUSG00000034037	6292	Fgd5	protein_coding	232237	6	91955859	92052985	FYVE, RhoGEF and PH domain containing 5 [Source:MGI Symbol;Acc:MGI:2443369]	1.09	1.18	-1.7
ENSMUSG00000047604	2161	Frat2	protein_coding	212398	19	41834411	41836571	frequently rearranged in advanced T cell lymphomas 2 [Source:MGI Symbol;Acc:MGI:2673967]	1.09	1.31	2.33
ENSMUSG00000053297	4306	AI854703	protein_coding		6	48603698	48610623	expressed sequence AI854703 [Source:MGI Symbol;Acc:MGI:2141510]	1.09	2.35	0.24
ENSMUSG00000067872	3163	Ccdc87	protein_coding	399599	19	4889394	4892556	coiled-coil domain containing 87 [Source:MGI Symbol;Acc:MGI:3026882]	1.09	1	0.6
ENSMUSG00000079445	4137	B3gnt7	protein_coding	227327	1	86230554	86235027	UDP-GlcNAc:betaGal beta-1,3-N-acetylglucosaminyltransferase 7 [Source:MGI Symbol;Acc:MGI:2384394]	1.09	0.28	0.25
ENSMUSG00000081418	700	Gm14830	processed_pseudogene		X	93818584	93819283	predicted gene 14830 [Source:MGI Symbol;Acc:MGI:3705386]	1.09	0.77	0.28
ENSMUSG00000083270	2166	Gm13498	processed_pseudogene	227885	2	50799696	50801861	predicted gene 13498 [Source:MGI Symbol;Acc:MGI:3650381]	1.09	0.34	0.48
ENSMUSG00000083474	464	Gm15267	processed_pseudogene		X	150826045	150826508	predicted gene 15267 [Source:MGI Symbol;Acc:MGI:3705447]	1.09	1.49	1.26
ENSMUSG00000085794	5406	Vax2os	lncRNA	574519	6	83669788	83689183	ventral anterior homeobox 2, opposite strand [Source:MGI Symbol;Acc:MGI:3583301]	1.09	0.35	-0.04
ENSMUSG00000086580	640	Gm15280	unprocessed_pseudogene		X	30998119	30998758	predicted gene 15280 [Source:MGI Symbol;Acc:MGI:3826554]	1.09	0.35	-0.04
ENSMUSG00000087433	433	Gm14167	lncRNA		2	151382651	151384268	predicted gene 14167 [Source:MGI Symbol;Acc:MGI:3651481]	1.09	0.48	-0.61
ENSMUSG00000093594	2516	Gm20707	lncRNA		4	147866776	147894297	predicted gene 20707 [Source:MGI Symbol;Acc:MGI:5313154]	1.09	0.55	-0.14
ENSMUSG00000096917	2712	2500002B13Rik	lncRNA	78353	8	57941088	57961911	RIKEN cDNA 2500002B13 gene [Source:MGI Symbol;Acc:MGI:1925603]	1.09	0.25	0.44
ENSMUSG00000097187	726	Gm19426	protein_coding		2	84572513	84573999	predicted gene, 19426 [Source:MGI Symbol;Acc:MGI:5011611]	1.09	0.81	-0.36
ENSMUSG00000100680	486	1810044D09Rik	lncRNA	69798	6	91417969	91418737	RIKEN cDNA 1810044D09 gene [Source:MGI Symbol;Acc:MGI:1917048]	1.09	0.84	0.1
ENSMUSG00000100782	2599	Gm28231	lncRNA	102640900	9	88141948	88145088	predicted gene 28231 [Source:MGI Symbol;Acc:MGI:5578937]	1.09	0.69	-0.68
ENSMUSG00000113621	4081	2900060N12Rik	lncRNA		12	24846663	24881201	RIKEN cDNA 2900060N12 gene [Source:MGI Symbol;Acc:MGI:1920281]	1.09	1.09	1.26
ENSMUSG00000113843	801	Gm6129	processed_pseudogene		13	34577707	34578507	predicted gene 6129 [Source:MGI Symbol;Acc:MGI:3645100]	1.09	-1.67	0.16
ENSMUSG00000117621	515	Hspe1-rs1	protein_coding		18	47245206	47245720	heat shock protein 1 (chaperonin 10), related sequence 1 [Source:MGI Symbol;Acc:MGI:1935159]	1.09	0.83	-0.03
ENSMUSG00000011267	2037	Zfp296	protein_coding	63872	7	19311212	19314581	zinc finger protein 296 [Source:MGI Symbol;Acc:MGI:1926956]	1.08	0.32	0.11
ENSMUSG00000021835	2248	Bmp4	protein_coding	12159	14	46620977	46628126	bone morphogenetic protein 4 [Source:MGI Symbol;Acc:MGI:88180]	1.08	2.07	1.58
ENSMUSG00000035000	6319	Dpp4	protein_coding	13482	2	62160417	62242575	dipeptidylpeptidase 4 [Source:MGI Symbol;Acc:MGI:94919]	1.08	3.09	-1.42
ENSMUSG00000035852	2848	Misp	protein_coding	78906	10	79656823	79666324	mitotic spindle positioning [Source:MGI Symbol;Acc:MGI:1926156]	1.08	1.09	-0.39
ENSMUSG00000046219	4576	C230012O17Rik	lncRNA		4	24960790	24967449	RIKEN cDNA C230012O17 gene [Source:MGI Symbol;Acc:MGI:2442283]	1.08	-0.6	-0.77
ENSMUSG00000056735	1896	A930024E05Rik	lncRNA	109202	5	123127417	123136408	RIKEN cDNA A930024E05 gene [Source:MGI Symbol;Acc:MGI:1924414]	1.08	0.96	0.73
ENSMUSG00000062006	2643	Rpl34	protein_coding	619547	3	130520480	130524047	ribosomal protein L34 [Source:MGI Symbol;Acc:MGI:1915686]	1.08	0.83	0.28
ENSMUSG00000062461	447	Gm5453	processed_pseudogene		13	99040732	99041178	ribosomal protein L27A, pseudogene 4 [Source:MGI Symbol;Acc:MGI:3648523]	1.08	1.38	0.53
ENSMUSG00000071303	624	Rps8-ps1	processed_pseudogene		10	56230547	56231170	ribosomal protein S8, pseudogene 1 [Source:MGI Symbol;Acc:MGI:3647445]	1.08	0.83	-0.06
ENSMUSG00000084076	630	Gm14600	processed_pseudogene		X	52635303	52635932	predicted gene 14600 [Source:MGI Symbol;Acc:MGI:3705546]	1.08	2.44	0.29
ENSMUSG00000087273	520	Gm13203	lncRNA	115489366	4	148798160	148801038	predicted gene 13203 [Source:MGI Symbol;Acc:MGI:3651445]	1.08	-0.19	0.35
ENSMUSG00000096557	300	Gm7258	processed_pseudogene		7	128197703	128198002	predicted gene 7258 [Source:MGI Symbol;Acc:MGI:3644893]	1.08	-0.65	-0.61
ENSMUSG00000097412	2652	1810014B01Rik	transcribed_unprocessed_pseudogene	66263	10	86521389	86530670	RIKEN cDNA 1810014B01 gene [Source:MGI Symbol;Acc:MGI:1913513]	1.08	0.86	0
ENSMUSG00000098274	1030	Rpl24	protein_coding	68193	16	55786638	55791798	ribosomal protein L24 [Source:MGI Symbol;Acc:MGI:1915443]	1.08	0.5	0.12
ENSMUSG00000107909	1661	2610017A05Rik	TEC		6	148732950	148734610	RIKEN cDNA 2610017A05 gene [Source:MGI Symbol;Acc:MGI:1919056]	1.08	1.08	-0.05
ENSMUSG00000109658	151	Gm45660	processed_pseudogene		8	41136536	41136686	predicted gene 45660 [Source:MGI Symbol;Acc:MGI:5791496]	1.08	0.48	0.1
ENSMUSG00000115188	797	Gm46522	processed_pseudogene		15	31654916	31655712	predicted gene, 46522 [Source:MGI Symbol;Acc:MGI:5826159]	1.08	2.19	0.4
ENSMUSG00000000942	1594	Hoxa4	protein_coding	15401	6	52166651	52168733	homeobox A4 [Source:MGI Symbol;Acc:MGI:96176]	1.07	-0.19	0.6
ENSMUSG00000021996	3366	Esd	protein_coding	13885	14	74969737	74988205	esterase D/formylglutathione hydrolase [Source:MGI Symbol;Acc:MGI:95421]	1.07	0.92	-0.04
ENSMUSG00000025491	1094	Ifitm1	protein_coding	68713	7	140547134	140549738	interferon induced transmembrane protein 1 [Source:MGI Symbol;Acc:MGI:1915963]	1.07	-3.18	0.42
ENSMUSG00000044313	3610	Mab21l3	protein_coding	242125	3	101720392	101756275	mab-21-like 3 [Source:MGI Symbol;Acc:MGI:2446273]	1.07	-1.76	0.65
ENSMUSG00000052384	4177	Nrros	protein_coding	224109	16	31961603	31984412	negative regulator of reactive oxygen species [Source:MGI Symbol;Acc:MGI:2445095]	1.07	0.31	0.53
ENSMUSG00000056209	1187	Npm3	protein_coding	18150	19	45736173	45738030	nucleoplasmin 3 [Source:MGI Symbol;Acc:MGI:894653]	1.07	0.84	0.04
ENSMUSG00000082193	894	Rpl5-ps1	processed_pseudogene		1	14935296	14936189	ribosomal protein L5, pseudogene 1 [Source:MGI Symbol;Acc:MGI:3647110]	1.07	0.31	0.34
ENSMUSG00000086677	1011	Tvp23bos	lncRNA		11	62809905	62812418	trans-golgi network vesicle protein 23B, opposite strand [Source:MGI Symbol;Acc:MGI:3649886]	1.07	-0.22	-0.38
ENSMUSG00000093885	333	Rpl35a-ps5	processed_pseudogene		5	33233382	33233714	ribosomal protein L35A, pseudogene 5 [Source:MGI Symbol;Acc:MGI:3704247]	1.07	0.57	0.33
ENSMUSG00000097526	2109	Gm26847	lncRNA						1.07	0.46	0.9
ENSMUSG00000097761	2715	4930534D22Rik	lncRNA		3	131096292	131110310	RIKEN cDNA 4930534D22 gene [Source:MGI Symbol;Acc:MGI:1925437]	1.07	0.7	0.03
ENSMUSG00000102545	2610	6430573P05Rik	lncRNA		3	79194480	79197155	RIKEN cDNA 6430573P05 gene [Source:MGI Symbol;Acc:MGI:2686494]	1.07	-2.31	-0.4
ENSMUSG00000106361	2074	Gm35066	lncRNA		3	144677885	144688321	predicted gene, 35066 [Source:MGI Symbol;Acc:MGI:5594225]	1.07	0.66	0.19
ENSMUSG00000107747	367	Gm5881	processed_pseudogene		6	96009984	96010350	predicted gene 5881 [Source:MGI Symbol;Acc:MGI:3779532]	1.07	-0.55	0.14
ENSMUSG00000115219	1614	Eef1akmt4	protein_coding	110599566	16	20430343	20437761	EEF1A lysine methyltransferase 4 [Source:MGI Symbol;Acc:MGI:5903914]	1.07	0.96	0.16
ENSMUSG00000116009	653	Gm49503	lncRNA		15	82113534	82117732	predicted gene, 49503 [Source:MGI Symbol;Acc:MGI:6155190]	1.07	-0.04	1.47
ENSMUSG00000004371	2081	Il11	protein_coding	16156	7	4775372	4785858	interleukin 11 [Source:MGI Symbol;Acc:MGI:107613]	1.06	1.25	-1.45
ENSMUSG00000026638	7069	Irf6	protein_coding	54139	1	192835419	192854331	interferon regulatory factor 6 [Source:MGI Symbol;Acc:MGI:1859211]	1.06	3.46	0.8
ENSMUSG00000031748	11053	Gnao1	protein_coding	14681	8	94536594	94696016	guanine nucleotide binding protein, alpha O [Source:MGI Symbol;Acc:MGI:95775]	1.06	-0.83	-0.35
ENSMUSG00000038812	1233	Trmt112	protein_coding	67674	19	6887066	6888417	tRNA methyltransferase 11-2 [Source:MGI Symbol;Acc:MGI:1914924]	1.06	0.79	-0.03
ENSMUSG00000052291	2517	5330438D12Rik	lncRNA	102633868	10	116344957	116419420	RIKEN cDNA 5330438D12 gene [Source:MGI Symbol;Acc:MGI:3026931]	1.06	1	0.43
ENSMUSG00000057726	1927	Serpinb9g	protein_coding	93806	13	33668773	33679987	serine (or cysteine) peptidase inhibitor, clade B, member 9g [Source:MGI Symbol;Acc:MGI:1919260]	1.06	1.09	-0.02
ENSMUSG00000085180	4243	AI838599	lncRNA		4	3242055	3258092	expressed sequence AI838599 [Source:MGI Symbol;Acc:MGI:3510989]	1.06	0.77	-0.19
ENSMUSG00000087543	5404	Gm16576	lncRNA	100504191	15	79626899	79641595	predicted gene 16576 [Source:MGI Symbol;Acc:MGI:4414996]	1.06	0.2	0.62
ENSMUSG00000102374	2577	Gm38387	TEC		1	66808449	66811025	predicted gene, 38387 [Source:MGI Symbol;Acc:MGI:5613622]	1.06	0.36	-0.38
ENSMUSG00000104453	2213	Gm37829	TEC		7	81180057	81182269	predicted gene, 37829 [Source:MGI Symbol;Acc:MGI:5611057]	1.06	0.98	-0.23
ENSMUSG00000105975	3942	Gm42609	lncRNA	101056032	3	55284878	55310543	predicted gene 9831 [Source:MGI Symbol;Acc:MGI:3642047]	1.06	0.8	-1.43
ENSMUSG00000107894	2936	Gm10388	TEC		6	149185336	149188271	predicted gene 10388 [Source:MGI Symbol;Acc:MGI:3641777]	1.06	0.36	0.97
ENSMUSG00000108823	655	Gm18959	processed_pseudogene		7	99594269	99594923	predicted gene, 18959 [Source:MGI Symbol;Acc:MGI:5011144]	1.06	-0.13	-0.35
ENSMUSG00000112278	728	Gm30025	lncRNA		12	80481983	80482710	predicted gene, 30025 [Source:MGI Symbol;Acc:MGI:5589184]	1.06	1.32	0.84
ENSMUSG00000036256	1209	Igfbp7	protein_coding	29817	5	77497087	77555888	insulin-like growth factor binding protein 7 [Source:MGI Symbol;Acc:MGI:1352480]	1.05	0.61	0.44
ENSMUSG00000039114	2249	Nrn1	protein_coding	68404	13	36909335	36919105	neuritin 1 [Source:MGI Symbol;Acc:MGI:1915654]	1.05	1.03	-0.13
ENSMUSG00000043029	5835	Trpv3	protein_coding	246788	11	73158214	73191189	transient receptor potential cation channel, subfamily V, member 3 [Source:MGI Symbol;Acc:MGI:2181407]	1.05	0.39	0.8
ENSMUSG00000051499	5421	Zfp786	protein_coding	330301	6	47796200	47807801	zinc finger protein 786 [Source:MGI Symbol;Acc:MGI:3026883]	1.05	0.45	0.12
ENSMUSG00000051735	3624	Rinl	protein_coding	320435	7	28488394	28498388	Ras and Rab interactor-like [Source:MGI Symbol;Acc:MGI:2444024]	1.05	0.87	0.39
ENSMUSG00000070287	1590	Slc35g2	protein_coding	245020	9	100434241	100453143	solute carrier family 35, member G2 [Source:MGI Symbol;Acc:MGI:2685365]	1.05	0.66	0.3
ENSMUSG00000070687	3201	Htr1d	protein_coding	15552	4	136150835	136171709	5-hydroxytryptamine (serotonin) receptor 1D [Source:MGI Symbol;Acc:MGI:96276]	1.05	1.86	0.35
ENSMUSG00000074052	5333	BC048644	lncRNA		8	122634572	122646429	cDNA sequence BC048644 [Source:MGI Symbol;Acc:MGI:3039566]	1.05	1.38	0.57
ENSMUSG00000086725	2203	A630052C17Rik	lncRNA		11	29120909	29123558	RIKEN cDNA A630052C17 gene [Source:MGI Symbol;Acc:MGI:2444673]	1.05	0.48	-0.45
ENSMUSG00000090362	14279	Vmn2r79	protein_coding	621430	7	86645323	86694149	vomeronasal 2, receptor 79 [Source:MGI Symbol;Acc:MGI:3646882]	1.05	2.45	0.71
ENSMUSG00000094497	483	Gm8210	processed_pseudogene		1	43228316	43228798	predicted pseudogene 8210 [Source:MGI Symbol;Acc:MGI:3643593]	1.05	0.85	0.12
ENSMUSG00000104195	1364	B230377A18Rik	TEC		5	134205185	134206548	RIKEN cDNA B230377A18 gene [Source:MGI Symbol;Acc:MGI:3704260]	1.05	0.56	-0.69
ENSMUSG00000107402	3479	4732416N19Rik	TEC		6	148113751	148117229	RIKEN cDNA 4732416N19 gene [Source:MGI Symbol;Acc:MGI:2444634]	1.05	0.85	-0.6
ENSMUSG00000109227	452	Gm29791	transcribed_processed_pseudogene		7	44439631	44440254	predicted gene, 29791 [Source:MGI Symbol;Acc:MGI:5588950]	1.05	2.74	0.97
ENSMUSG00000111759	1266	Gm4800	processed_pseudogene		10	92378267	92379532	predicted gene 4800 [Source:MGI Symbol;Acc:MGI:3646193]	1.05	-1.42	0.48
ENSMUSG00000112068	639	Gm9182	processed_pseudogene	668459	10	128451270	128451908	predicted gene 9182 [Source:MGI Symbol;Acc:MGI:3644174]	1.05	-0.14	-0.3
ENSMUSG00000113170	2093	Gm36839	lncRNA		13	35056495	35059415	predicted gene, 36839 [Source:MGI Symbol;Acc:MGI:5595998]	1.05	1.12	0.19
ENSMUSG00000115709	715	4930431P22Rik	lncRNA	73883	14	76997571	76999657	RIKEN cDNA 4930431P22 gene [Source:MGI Symbol;Acc:MGI:1921133]	1.05	1.5	-0.06
ENSMUSG00000000740	2595	Rpl13	protein_coding	270106	8	123829089	123831983	ribosomal protein L13 [Source:MGI Symbol;Acc:MGI:105922]	1.04	0.93	0.12
ENSMUSG00000020891	3559	Alox8	protein_coding	11688	11	69074758	69088669	arachidonate 8-lipoxygenase [Source:MGI Symbol;Acc:MGI:1098228]	1.04	1.39	-0.65
ENSMUSG00000026659	2743	Dusp12	protein_coding	80915	1	170701067	170713109	dual specificity phosphatase 12 [Source:MGI Symbol;Acc:MGI:1890614]	1.04	0.86	0.12
ENSMUSG00000038327	1912	Serpinb9f	protein_coding	20709	13	33508060	33519353	serine (or cysteine) peptidase inhibitor, clade B, member 9f [Source:MGI Symbol;Acc:MGI:894671]	1.04	0.99	-0.07
ENSMUSG00000043822	4722	Adamtsl5	protein_coding	66548	10	80174944	80184246	ADAMTS-like 5 [Source:MGI Symbol;Acc:MGI:1913798]	1.04	1.23	0.03
ENSMUSG00000054863	2908	Tafa5	protein_coding	106014	15	87428500	87643565	TAFA chemokine like family member 5 [Source:MGI Symbol;Acc:MGI:2146182]	1.04	-0.07	0.13
ENSMUSG00000056498	4738	Tmem154	protein_coding	320782	3	84573499	84611882	transmembrane protein 154 [Source:MGI Symbol;Acc:MGI:2444725]	1.04	0.78	1.73
ENSMUSG00000058046	1783	4933430I17Rik	protein_coding	214106	4	62443606	62466230	RIKEN cDNA 4933430I17 gene [Source:MGI Symbol;Acc:MGI:3045314]	1.04	0.23	0.14
ENSMUSG00000059355	1031	Wdr83os	protein_coding	414077	8	85807369	85808968	WD repeat domain 83 opposite strand [Source:MGI Symbol;Acc:MGI:3041257]	1.04	0.98	0.17
ENSMUSG00000064390	71	Rnu73b	snoRNA	19871	3	86047925	86047995	small nucleolar RNA, C/D box U73B [Source:MGI Symbol;Acc:MGI:1321387]	1.04	0.52	0
ENSMUSG00000071552	919	Tigit	protein_coding	100043314	16	43469230	43484509	T cell immunoreceptor with Ig and ITIM domains [Source:MGI Symbol;Acc:MGI:3642260]	1.04	0.7	0.47
ENSMUSG00000083852	365	Gm13007	processed_pseudogene		4	135724834	135725198	predicted gene 13007 [Source:MGI Symbol;Acc:MGI:3649722]	1.04	1.21	-0.2
ENSMUSG00000100033	1938	Gm8337	processed_pseudogene		1	47696852	47698789	predicted gene 8337 [Source:MGI Symbol;Acc:MGI:3644012]	1.04	0.11	-0.14
ENSMUSG00000103658	523	Gm37201	processed_pseudogene		9	108037478	108038000	predicted gene, 37201 [Source:MGI Symbol;Acc:MGI:5610429]	1.04	-0.3	-0.62
ENSMUSG00000107230	894	Gm19265	lncRNA		6	85938605	85978908	predicted gene, 19265 [Source:MGI Symbol;Acc:MGI:5011450]	1.04	1.25	-0.36
ENSMUSG00000116847	567	Gm30251	processed_pseudogene		16	22346968	22347534	predicted gene, 30251 [Source:MGI Symbol;Acc:MGI:5589410]	1.04	0.81	0.64
ENSMUSG00000117869	4666	Snhg4	lncRNA	100503380	18	35686424	35691369	small nucleolar RNA host gene 4 [Source:MGI Symbol;Acc:MGI:4937091]	1.04	0.95	-0.06
ENSMUSG00000001558	2161	Klhl10	protein_coding	66720	11	100332743	100347848	kelch-like 10 [Source:MGI Symbol;Acc:MGI:2181067]	1.03	-0.42	0.01
ENSMUSG00000020892	6397	Aloxe3	protein_coding	23801	11	69016722	69039941	arachidonate lipoxygenase 3 [Source:MGI Symbol;Acc:MGI:1345140]	1.03	2	0.6
ENSMUSG00000025359	2292	Pmel	protein_coding	20431	10	128540064	128556107	premelanosome protein [Source:MGI Symbol;Acc:MGI:98301]	1.03	1.3	1.58
ENSMUSG00000026875	8819	Traf1	protein_coding	22029	2	34831762	34851784	TNF receptor-associated factor 1 [Source:MGI Symbol;Acc:MGI:101836]	1.03	0.75	-0.84
ENSMUSG00000034159	2368	Mab21l4	protein_coding	71874	1	93079071	93088670	mab-21-like 4 [Source:MGI Symbol;Acc:MGI:1919124]	1.03	0.7	-0.15
ENSMUSG00000039742	1625	Fam71f1	protein_coding	330277	6	29319139	29336018	family with sequence similarity 71, member F1 [Source:MGI Symbol;Acc:MGI:3032524]	1.03	0.87	0.07
ENSMUSG00000047022	9342	Mipol1	protein_coding	73490	12	57277213	57543985	mirror-image polydactyly 1 [Source:MGI Symbol;Acc:MGI:1920740]	1.03	1.11	-0.02
ENSMUSG00000053358	1845	Gm9905	TEC		7	120632475	120634319	predicted gene 9905 [Source:MGI Symbol;Acc:MGI:3642311]	1.03	1.07	-0.6
ENSMUSG00000066543	555	Rpl17-ps9	processed_pseudogene		7	35817699	35818253	ribosomal protein L17, pseudogene 9 [Source:MGI Symbol;Acc:MGI:3641818]	1.03	0.4	-0.22
ENSMUSG00000066747	4243	Olfr878	protein_coding	258794	9	37829136	37833770	olfactory receptor 878 [Source:MGI Symbol;Acc:MGI:3030712]	1.03	0.6	0.08
ENSMUSG00000074277	3001	Phldb3	protein_coding	232970	7	24310188	24328722	pleckstrin homology like domain, family B, member 3 [Source:MGI Symbol;Acc:MGI:3642959]	1.03	0.96	0.47
ENSMUSG00000080772	543	Gm12543	transcribed_processed_pseudogene		4	59833677	59834219	predicted gene 12543 [Source:MGI Symbol;Acc:MGI:3649591]	1.03	1.03	0.25
ENSMUSG00000082978	889	Rpsa-ps11	processed_pseudogene		4	59162268	59163156	ribosomal protein SA, pseudogene 11 [Source:MGI Symbol;Acc:MGI:3649246]	1.03	0.06	0.7
ENSMUSG00000083856	1183	Gm13886	processed_pseudogene		2	104650524	104651706	predicted gene 13886 [Source:MGI Symbol;Acc:MGI:3649359]	1.03	0.57	0.49
ENSMUSG00000084265	157	Gm14541	processed_pseudogene		X	36102790	36102946	predicted gene 14541 [Source:MGI Symbol;Acc:MGI:3709642]	1.03	0.92	-1.36
ENSMUSG00000086681	677	Gm16178	lncRNA		8	61570639	61647682	predicted gene 16178 [Source:MGI Symbol;Acc:MGI:3801783]	1.03	-0.58	0.76
ENSMUSG00000090070	471	Gm16577	lncRNA		10	11088024	11088723	predicted gene 16577 [Source:MGI Symbol;Acc:MGI:4414997]	1.03	2.22	1.35
ENSMUSG00000097048	4328	1600020E01Rik	lncRNA	72012	6	86503229	86559448	RIKEN cDNA 1600020E01 gene [Source:MGI Symbol;Acc:MGI:1919262]	1.03	0.8	0.09
ENSMUSG00000097717	850	1700066J03Rik	lncRNA	67339	13	58294763	58297506	RIKEN cDNA 1700066J03 gene [Source:MGI Symbol;Acc:MGI:1914589]	1.03	1.53	0.97
ENSMUSG00000101330	231	Gm10193	processed_pseudogene		1	105692169	105692399	predicted gene 10193 [Source:MGI Symbol;Acc:MGI:3708520]	1.03	0.31	0.22
ENSMUSG00000106223	874	2400006E01Rik	lncRNA		3	41475682	41482909	RIKEN cDNA 2400006E01 gene [Source:MGI Symbol;Acc:MGI:1925898]	1.03	-0.84	-0.85
ENSMUSG00000118264	1258	AC102106.1	transcribed_processed_pseudogene		18	64421206	64424891	ribosomal protein S15, pseudogene 3 [Source:MGI Symbol;Acc:MGI:3645421]	1.03	0.64	0.16
ENSMUSG00000020460	1972	Rps27a	protein_coding	78294	11	29495846	29498109	ribosomal protein S27A [Source:MGI Symbol;Acc:MGI:1925544]	1.02	0.69	0.19
ENSMUSG00000020486	3563	Sept4	protein_coding	18952	11	87457479	87481365	septin 4 [Source:MGI Symbol;Acc:MGI:1270156]	1.02	-0.46	1.41
ENSMUSG00000030432	1840	Rpl28	protein_coding	19943	7	4795873	4798065	ribosomal protein L28 [Source:MGI Symbol;Acc:MGI:101839]	1.02	0.78	0.24
ENSMUSG00000032281	3604	Acsbg1	protein_coding	94180	9	54512161	54569154	acyl-CoA synthetase bubblegum family member 1 [Source:MGI Symbol;Acc:MGI:2385656]	1.02	0.91	0.05
ENSMUSG00000038578	4766	Susd1	protein_coding	634731	4	59314683	59438633	sushi domain containing 1 [Source:MGI Symbol;Acc:MGI:3651543]	1.02	1.4	0.88
ENSMUSG00000039330	1726	Tsga10ip	protein_coding	78306	19	5440077	5452554	testis specific 10 interacting protein [Source:MGI Symbol;Acc:MGI:1925556]	1.02	0.34	0.08
ENSMUSG00000040640	9728	Erc2	protein_coding	238988	14	27344385	28200494	ELKS/RAB6-interacting/CAST family member 2 [Source:MGI Symbol;Acc:MGI:1098749]	1.02	1.35	0.72
ENSMUSG00000045757	2508	Zfp764	protein_coding	233893	7	127002840	127005994	zinc finger protein 764 [Source:MGI Symbol;Acc:MGI:2443580]	1.02	0.86	0.75
ENSMUSG00000056617	2125	4931429L15Rik	protein_coding	74361	9	46214659	46231284	RIKEN cDNA 4931429L15 gene [Source:MGI Symbol;Acc:MGI:1921611]	1.02	2.46	0.98
ENSMUSG00000078695	833	Cisd3	protein_coding	217149	11	97576652	97579447	CDGSH iron sulfur domain 3 [Source:MGI Symbol;Acc:MGI:101788]	1.02	0.86	0.04
ENSMUSG00000080115	2719	Eef1akmt3	protein_coding	100504608	10	126866873	126877382	EEF1A lysine methyltransferase 3 [Source:MGI Symbol;Acc:MGI:3645330]	1.02	-0.03	-0.87
ENSMUSG00000082110	395	Gm11196	processed_pseudogene		11	78475987	78476381	predicted gene 11196 [Source:MGI Symbol;Acc:MGI:3649463]	1.02	1.43	0.36
ENSMUSG00000084279	632	Gm13232	processed_pseudogene		4	145456151	145456782	predicted gene 13232 [Source:MGI Symbol;Acc:MGI:3649252]	1.02	-0.91	0.05
ENSMUSG00000106258	776	Rpl7a-ps7	processed_pseudogene		3	129255621	129256396	ribosomal protein L7A, pseudogene 7 [Source:MGI Symbol;Acc:MGI:3645560]	1.02	0.92	0.28
ENSMUSG00000109508	2887	Gm44956	lncRNA		8	11012957	11020814	predicted gene 44956 [Source:MGI Symbol;Acc:MGI:5753532]	1.02	-0.03	0.08
ENSMUSG00000116694	354	Gm6440	processed_pseudogene		16	16955192	16955545	predicted gene 6440 [Source:MGI Symbol;Acc:MGI:3644482]	1.02	0.16	0.68
ENSMUSG00000116953	3999	9030025P20Rik	protein_coding	100041574	17	15198730	15211834	RIKEN cDNA 9030025P20 gene [Source:MGI Symbol;Acc:MGI:3583895]	1.02	0.55	0.29
ENSMUSG00000118377	1384	AC124459.1	processed_pseudogene		19	59076003	59077386	predicted gene 9276 [Source:MGI Symbol;Acc:MGI:3643073]	1.02	0.8	-0.3
ENSMUSG00000015829	12867	Tnr	protein_coding	21960	1	159351339	159759299	tenascin R [Source:MGI Symbol;Acc:MGI:99516]	1.01	0.12	0.57
ENSMUSG00000043421	1103	Hilpda	protein_coding	69573	6	29272487	29275445	hypoxia inducible lipid droplet associated [Source:MGI Symbol;Acc:MGI:1916823]	1.01	1.06	0.1
ENSMUSG00000047517	7718	Dmbt1	protein_coding	12945	7	130633776	130723357	deleted in malignant brain tumors 1 [Source:MGI Symbol;Acc:MGI:106210]	1.01	0.91	-0.1
ENSMUSG00000079311	990	Gm3222	processed_pseudogene		17	14929328	14930317	predicted pseudogene 3222 [Source:MGI Symbol;Acc:MGI:3781401]	1.01	0.57	0.81
ENSMUSG00000080896	174	Gm14567	processed_pseudogene		X	38058694	38058867	predicted gene 14567 [Source:MGI Symbol;Acc:MGI:3705732]	1.01	1.21	-0.14
ENSMUSG00000082662	193	Gm15516	processed_pseudogene		14	45950589	45950781	predicted gene 15516 [Source:MGI Symbol;Acc:MGI:3782963]	1.01	2.45	0.33
ENSMUSG00000083424	333	Rpl35a-ps4	processed_pseudogene		2	108705271	108705603	ribosomal protein 35A, pseudogene 4 [Source:MGI Symbol;Acc:MGI:3650995]	1.01	0.61	-0.15
ENSMUSG00000084168	312	Atp5l2-ps	processed_pseudogene		11	97658886	97659197	ATP synthase, H+ transporting, mitochondrial FO complex, subunit G2, pseudogene [Source:MGI Symbol;Acc:MGI:3649364]	1.01	0.24	0.21
ENSMUSG00000086916	3614	Gm15903	lncRNA		5	129804110	129808753	predicted gene 15903 [Source:MGI Symbol;Acc:MGI:3802037]	1.01	0.52	-0.78
ENSMUSG00000090256	2166	Alms1-ps1	unprocessed_pseudogene		6	85698907	85733508	ALMS1, centrosome and basal body associated, pseudogene 1 [Source:MGI Symbol;Acc:MGI:3646394]	1.01	0.88	1.42
ENSMUSG00000108547	478	Gm45186	processed_pseudogene		7	97303483	97303960	predicted gene 45186 [Source:MGI Symbol;Acc:MGI:5753762]	1.01	0.71	0.45
ENSMUSG00000109167	2854	Gm44652	TEC		7	118079718	118082571	predicted gene 44652 [Source:MGI Symbol;Acc:MGI:5753228]	1.01	1.17	-0.45
ENSMUSG00000012429	4503	Mplkip	protein_coding	66308	13	17869777	17874333	M-phase specific PLK1 intereacting protein [Source:MGI Symbol;Acc:MGI:1913558]	1	1.16	0.05
ENSMUSG00000030683	4210	Sez6l2	protein_coding	233878	7	126549735	126569778	seizure related 6 homolog like 2 [Source:MGI Symbol;Acc:MGI:2385295]	1	1.23	0.24
ENSMUSG00000033967	3239	Rnf225	protein_coding	381845	7	12661343	12664999	ring finger protein 225 [Source:MGI Symbol;Acc:MGI:1924198]	1	1.14	-0.48
ENSMUSG00000051037	2712	Zfp455	protein_coding	218311	13	67342570	67357362	zinc finger protein 455 [Source:MGI Symbol;Acc:MGI:3040708]	1	0.17	0.72
ENSMUSG00000055745	4426	Rtl6	protein_coding	223732	15	84437599	84442024	retrotransposon Gag like 6 [Source:MGI Symbol;Acc:MGI:2675858]	1	-0.12	0.45
ENSMUSG00000060244	1273	Alyref2	protein_coding	56009	1	171331046	171332318	Aly/REF export factor 2 [Source:MGI Symbol;Acc:MGI:1913144]	1	0.49	0.15
ENSMUSG00000061510	2919	Gm10101	lncRNA		14	47066566	47069484	predicted gene 10101 [Source:MGI Symbol;Acc:MGI:3641713]	1	1.38	0.15
ENSMUSG00000073985	4764	Gm10602	lncRNA		7	101485710	101491978	predicted gene 10602 [Source:MGI Symbol;Acc:MGI:3708759]	1	1.85	1.08
ENSMUSG00000081157	417	Gm13552	processed_pseudogene		2	59394612	59395028	predicted gene 13552 [Source:MGI Symbol;Acc:MGI:3650819]	1	0.96	-0.3
ENSMUSG00000083199	759	Gm9432	processed_pseudogene		X	12485713	12486471	predicted gene 9432 [Source:MGI Symbol;Acc:MGI:3648371]	1	1.19	-0.5
ENSMUSG00000091993	3544	B930036N10Rik	lncRNA		1	171328136	171331679	RIKEN cDNA B930036N10 gene [Source:MGI Symbol;Acc:MGI:3702496]	1	1.35	0.62
ENSMUSG00000102704	1518	Gm38309	TEC		2	23382943	23384460	predicted gene, 38309 [Source:MGI Symbol;Acc:MGI:5611537]	1	0.06	0.63
ENSMUSG00000103475	1844	Gm37697	TEC		2	14350488	14352331	predicted gene, 37697 [Source:MGI Symbol;Acc:MGI:5610925]	1	-0.37	0.85
ENSMUSG00000107944	3111	Gm44280	TEC		6	113393433	113396543	predicted gene, 44280 [Source:MGI Symbol;Acc:MGI:5690672]	1	0.68	0.25
ENSMUSG00000110502	798	Gm8804	processed_pseudogene		8	105837256	105838053	predicted gene 8804 [Source:MGI Symbol;Acc:MGI:3643513]	1	0	0.46
ENSMUSG00000113515	5348	Gm29675	lncRNA		13	30968416	30979209	predicted gene, 29675 [Source:MGI Symbol;Acc:MGI:5588834]	1	-0.07	-0.16
ENSMUSG00000117714	267	AC118632.1	processed_pseudogene		18	50341945	50342211	predicted gene, 50439 [Source:MGI Symbol;Acc:MGI:6303373]	1	0.75	-0.3
ENSMUSG00000001056	1146	Nhp2	protein_coding	52530	11	51510562	51514541	NHP2 ribonucleoprotein [Source:MGI Symbol;Acc:MGI:1098547]	0.99	0.83	-0.17
ENSMUSG00000001583	3329	Tnk1	protein_coding	83813	11	69741831	69749556	tyrosine kinase, non-receptor, 1 [Source:MGI Symbol;Acc:MGI:1930958]	0.99	-0.64	-0.14
ENSMUSG00000018446	2826	C1qbp	protein_coding	12261	11	70868662	70873852	complement component 1, q subcomponent binding protein [Source:MGI Symbol;Acc:MGI:1194505]	0.99	1	-0.01
ENSMUSG00000020377	1014	Ltc4s	protein_coding	17001	11	50127288	50129443	leukotriene C4 synthase [Source:MGI Symbol;Acc:MGI:107498]	0.99	-0.2	0
ENSMUSG00000021079	4282	Timm9	protein_coding	30056	12	71169947	71183458	translocase of inner mitochondrial membrane 9 [Source:MGI Symbol;Acc:MGI:1353436]	0.99	1.1	-0.19
ENSMUSG00000022790	4493	Igsf11	protein_coding	207683	16	38713033	38847521	immunoglobulin superfamily, member 11 [Source:MGI Symbol;Acc:MGI:2388477]	0.99	0.97	0.14
ENSMUSG00000023048	1562	Prr13	protein_coding	66151	15	102367463	102371241	proline rich 13 [Source:MGI Symbol;Acc:MGI:1913401]	0.99	0.94	0.14
ENSMUSG00000043943	4749	Naalad2	protein_coding	72560	9	18233247	18314291	N-acetylated alpha-linked acidic dipeptidase 2 [Source:MGI Symbol;Acc:MGI:1919810]	0.99	-1.17	-0.57
ENSMUSG00000045031	4032	Cetn4	protein_coding	207175	3	37361898	37366857	centrin 4 [Source:MGI Symbol;Acc:MGI:2677454]	0.99	1.08	0.07
ENSMUSG00000059461	387	Gm7331	processed_pseudogene		X	161349853	161350239	predicted gene 7331 [Source:MGI Symbol;Acc:MGI:3644702]	0.99	0.99	0.41
ENSMUSG00000068011	2542	Mkrn2os	protein_coding	70291	6	115560505	115569537	makorin, ring finger protein 2, opposite strand [Source:MGI Symbol;Acc:MGI:1917541]	0.99	1.96	-0.42
ENSMUSG00000097323	1232	4930426I24Rik	lncRNA		12	76449525	76450756	RIKEN cDNA 4930426I24 gene [Source:MGI Symbol;Acc:MGI:1921125]	0.99	1.7	0.43
ENSMUSG00000097494	2569	4933406C10Rik	lncRNA	74076	12	32969383	33003788	RIKEN cDNA 4933406C10 gene [Source:MGI Symbol;Acc:MGI:1921326]	0.99	1.78	0.4
ENSMUSG00000102652	2009	Gm37078	TEC		3	65877335	65879343	predicted gene, 37078 [Source:MGI Symbol;Acc:MGI:5610306]	0.99	2.71	0.26
ENSMUSG00000118369	3136	AC133451.2	lncRNA		19	53309029	53314174	predicted gene, 30541 [Source:MGI Symbol;Acc:MGI:5589700]	0.99	2.22	-0.79
ENSMUSG00000026177	3705	Slc11a1	protein_coding	18173	1	74414354	74425221	solute carrier family 11 (proton-coupled divalent metal ion transporters), member 1 [Source:MGI Symbol;Acc:MGI:1345275]	0.98	0.1	-0.24
ENSMUSG00000027613	2702	Eif6	protein_coding	16418	2	155661752	155668845	eukaryotic translation initiation factor 6 [Source:MGI Symbol;Acc:MGI:1196288]	0.98	0.83	0
ENSMUSG00000045667	3815	Smtnl2	protein_coding	276829	11	72279990	72302539	smoothelin-like 2 [Source:MGI Symbol;Acc:MGI:2442764]	0.98	-1.17	0.33
ENSMUSG00000049112	4790	Oxtr	protein_coding	18430	6	112450644	112466904	oxytocin receptor [Source:MGI Symbol;Acc:MGI:109147]	0.98	-2.43	-2.04
ENSMUSG00000069835	1424	Sat2	protein_coding	69215	11	69512850	69514696	spermidine/spermine N1-acetyl transferase 2 [Source:MGI Symbol;Acc:MGI:1916465]	0.98	1.28	0.36
ENSMUSG00000087590	430	Epb41l4aos	lncRNA	69749	18	33927945	33929039	erythrocyte membrane protein band 4.1 like 4a, opposite strand [Source:MGI Symbol;Acc:MGI:1916999]	0.98	1.64	0.46
ENSMUSG00000092569	690	Gm20544	lncRNA		18	75498403	75500159	predicted gene 20544 [Source:MGI Symbol;Acc:MGI:5142009]	0.98	-0.05	-0.16
ENSMUSG00000097121	3608	D130020L05Rik	lncRNA	319760	12	101048710	101055186	RIKEN cDNA D130020L05 gene [Source:MGI Symbol;Acc:MGI:2450270]	0.98	-0.21	0.36
ENSMUSG00000097418	1433	Mir155hg	lncRNA	100653389	16	84500055	84512133	Mir155 host gene (non-protein coding) [Source:MGI Symbol;Acc:MGI:5477161]	0.98	1.68	-0.12
ENSMUSG00000097674	1024	Gm26610	lncRNA						0.98	-1.27	-0.62
ENSMUSG00000101567	309	Txn-ps1	processed_pseudogene		1	44503083	44503391	thioredoxin, pseudogene 1 [Source:MGI Symbol;Acc:MGI:98875]	0.98	0.52	0.04
ENSMUSG00000105345	2439	BC030343	lncRNA		5	143255830	143258268	cDNA sequence BC030343 [Source:MGI Symbol;Acc:MGI:2679267]	0.98	0.5	0.56
ENSMUSG00000109931	693	Gm39929	lncRNA		2	128443685	128451550	predicted gene, 39929 [Source:MGI Symbol;Acc:MGI:5622814]	0.98	0.43	0.2
ENSMUSG00000113175	4257	Gm9973	transcribed_unprocessed_pseudogene		13	4400396	4441264	predicted gene 9973 [Source:MGI Symbol;Acc:MGI:3642527]	0.98	1.11	0.04
ENSMUSG00000115009	2819	G930009F23Rik	lncRNA		15	38436469	38455378	RIKEN cDNA G930009F23 gene [Source:MGI Symbol;Acc:MGI:3642701]	0.98	1.02	0.1
ENSMUSG00000117220	1152	Gm49932	lncRNA		17	66538944	66543364	predicted gene, 49932 [Source:MGI Symbol;Acc:MGI:6270641]	0.98	0.52	-0.01
ENSMUSG00000118106	2276	AC115752.1	TEC		19	32463323	32465598	TEC	0.98	0.23	-0.1
ENSMUSG00000010048	2637	Ifrd2	protein_coding	15983	9	107464841	107470584	interferon-related developmental regulator 2 [Source:MGI Symbol;Acc:MGI:1316708]	0.97	0.94	0.03
ENSMUSG00000019464	5459	Ptger1	protein_coding	19216	8	84393307	84399382	prostaglandin E receptor 1 (subtype EP1) [Source:MGI Symbol;Acc:MGI:97793]	0.97	0.47	-0.11
ENSMUSG00000035964	1663	Tmem59l	protein_coding	67937	8	70936517	70940008	transmembrane protein 59-like [Source:MGI Symbol;Acc:MGI:1915187]	0.97	0.62	-0.29
ENSMUSG00000036315	819	Znrd1	protein_coding	66136	17	37265248	37269451	RNA polymerase I subunit H [Source:MGI Symbol;Acc:MGI:1913386]	0.97	0.6	-0.27
ENSMUSG00000039345	5768	Mettl22	protein_coding	239706	16	8288652	8308548	methyltransferase like 22 [Source:MGI Symbol;Acc:MGI:2384301]	0.97	0.67	0.16
ENSMUSG00000047843	1648	Bri3	protein_coding	55950	5	144181247	144383567	brain protein I3 [Source:MGI Symbol;Acc:MGI:1933174]	0.97	0.94	0.24
ENSMUSG00000049872	5323	Calhm5	protein_coding	103511	10	33963811	33972515	calcium homeostasis modulator family member 5 [Source:MGI Symbol;Acc:MGI:2143897]	0.97	-0.81	0.35
ENSMUSG00000053964	2315	Lgals4	protein_coding	16855	7	28533279	28541133	lectin, galactose binding, soluble 4 [Source:MGI Symbol;Acc:MGI:107536]	0.97	1.77	0.39
ENSMUSG00000071452	1862	Gm11397	protein_coding	544923	13	33579744	33589268	serine (or cysteine) peptidase inhibitor, clade B, member 9h [Source:MGI Symbol;Acc:MGI:3709608]	0.97	1.23	-1.05
ENSMUSG00000073838	2125	Tufm	protein_coding	233870	7	126086533	126089903	Tu translation elongation factor, mitochondrial [Source:MGI Symbol;Acc:MGI:1923686]	0.97	0.69	0.19
ENSMUSG00000085342	471	Gm12254	processed_pseudogene		11	58399617	58400087	predicted gene 12254 [Source:MGI Symbol;Acc:MGI:3650324]	0.97	0.89	0.09
ENSMUSG00000085443	442	Gm15416	lncRNA		7	96461640	96466692	predicted gene 15416 [Source:MGI Symbol;Acc:MGI:3705308]	0.97	0.93	-0.39
ENSMUSG00000100980	4410	Gm29100	lncRNA		1	91726250	91730659	predicted gene 29100 [Source:MGI Symbol;Acc:MGI:5579806]	0.97	0.27	0.03
ENSMUSG00000103562	932	2810405F15Rik	TEC		2	115905646	115906577	RIKEN cDNA 2810405F15 gene [Source:MGI Symbol;Acc:MGI:1917224]	0.97	0.86	-0.09
ENSMUSG00000107272	939	Gm34583	transcribed_processed_pseudogene		5	73537903	73548445	predicted gene, 34583 [Source:MGI Symbol;Acc:MGI:5593742]	0.97	-0.39	0.46
ENSMUSG00000109885	390	Gm6842	processed_pseudogene		7	7537574	7537963	predicted gene 6842 [Source:MGI Symbol;Acc:MGI:3646304]	0.97	0.78	-0.11
ENSMUSG00000015790	1753	Surf1	protein_coding	20930	2	26803393	26806542	surfeit gene 1 [Source:MGI Symbol;Acc:MGI:98443]	0.96	0.64	0.02
ENSMUSG00000020434	2590	4921536K21Rik	protein_coding	67430	11	3836088	3845098	RIKEN cDNA 4921536K21 gene [Source:MGI Symbol;Acc:MGI:1914680]	0.96	1.17	-0.86
ENSMUSG00000021607	1161	Mrpl36	protein_coding	94066	13	73476632	73480297	mitochondrial ribosomal protein L36 [Source:MGI Symbol;Acc:MGI:2137228]	0.96	0.9	0.03
ENSMUSG00000024925	1715	Rnaseh2c	protein_coding	68209	19	5651901	5657047	ribonuclease H2, subunit C [Source:MGI Symbol;Acc:MGI:1915459]	0.96	0.67	0.32
ENSMUSG00000030188	1720	Magohb	protein_coding	66441	6	131261351	131270207	mago homolog B, exon junction complex core component [Source:MGI Symbol;Acc:MGI:1913691]	0.96	0.97	-0.23
ENSMUSG00000031478	2153	Nek3	protein_coding	23954	8	22618299	22656451	NIMA (never in mitosis gene a)-related expressed kinase 3 [Source:MGI Symbol;Acc:MGI:1344371]	0.96	0.5	0.23
ENSMUSG00000031995	7637	St14	protein_coding	19143	9	31000698	31043149	suppression of tumorigenicity 14 (colon carcinoma) [Source:MGI Symbol;Acc:MGI:1338881]	0.96	1.65	1.01
ENSMUSG00000039958	2496	Etfbkmt	protein_coding	320204	6	149041347	149052669	electron transfer flavoprotein beta subunit lysine methyltransferase [Source:MGI Symbol;Acc:MGI:2443575]	0.96	0.5	0.77
ENSMUSG00000047104	1279	Pbp2	protein_coding	76400	6	135286125	135287403	phosphatidylethanolamine binding protein 2 [Source:MGI Symbol;Acc:MGI:1923650]	0.96	1	0.29
ENSMUSG00000053552	3236	Ebf4	protein_coding	228598	2	130137089	130212401	early B cell factor 4 [Source:MGI Symbol;Acc:MGI:2385972]	0.96	-0.42	0
ENSMUSG00000059159	213	Gm8129	processed_pseudogene		6	52323715	52323927	predicted pseudogene 8129 [Source:MGI Symbol;Acc:MGI:3646863]	0.96	0.56	0.35
ENSMUSG00000062328	1327	Rpl17	protein_coding	319195	18	75131629	75136452	ribosomal protein L17 [Source:MGI Symbol;Acc:MGI:2448270]	0.96	0.4	0.05
ENSMUSG00000066538	1072	Gm6254	processed_pseudogene		14	122355350	122356421	predicted gene 6254 [Source:MGI Symbol;Acc:MGI:3648838]	0.96	0.52	-0.04
ENSMUSG00000068397	483	Gm10240	processed_pseudogene		15	68181668	68182150	predicted gene 10240 [Source:MGI Symbol;Acc:MGI:3704454]	0.96	0.75	-0.23
ENSMUSG00000072980	1778	Oip5	protein_coding	70645	2	119439993	119448950	Opa interacting protein 5 [Source:MGI Symbol;Acc:MGI:1917895]	0.96	0.74	0.48
ENSMUSG00000079069	639	8430423G03Rik	lncRNA	71473	5	148887060	148888468	RIKEN cDNA 8430423G03 gene [Source:MGI Symbol;Acc:MGI:1918723]	0.96	0.71	-0.08
ENSMUSG00000079140	788	Gm6374	processed_pseudogene		1	83292234	83293021	predicted gene 6374 [Source:MGI Symbol;Acc:MGI:3647016]	0.96	0.79	0.6
ENSMUSG00000081729	1933	Hspa9-ps1	processed_pseudogene		X	59620552	59622484	heat shock protein 9, pseudogene 1 [Source:MGI Symbol;Acc:MGI:96246]	0.96	0.08	0.36
ENSMUSG00000083816	1057	Gm13033	processed_pseudogene		4	132612074	132613937	predicted gene 13033 [Source:MGI Symbol;Acc:MGI:3649305]	0.96	0.55	0.29
ENSMUSG00000085763	626	Smc2os	lncRNA	72648	4	52430285	52438965	structural maintenance of chromosomes 2, opposite strand [Source:MGI Symbol;Acc:MGI:1919898]	0.96	0.93	-0.62
ENSMUSG00000089847	3582	Timm10b	protein_coding	14356	7	105289263	105292844	translocase of inner mitochondrial membrane 10B [Source:MGI Symbol;Acc:MGI:1315196]	0.96	0.26	-0.51
ENSMUSG00000101262	1953	Gm8326	processed_pseudogene		1	46453662	46456092	predicted gene 8326 [Source:MGI Symbol;Acc:MGI:3644839]	0.96	1	-1.16
ENSMUSG00000102175	1206	Gm6119	processed_pseudogene		1	4762442	4763647	predicted gene 6119 [Source:MGI Symbol;Acc:MGI:3644547]	0.96	-1.3	0.35
ENSMUSG00000104882	421	Gm43096	processed_pseudogene		5	28065016	28065436	predicted gene 43096 [Source:MGI Symbol;Acc:MGI:5663233]	0.96	0.96	-0.02
ENSMUSG00000106022	1286	Gm42929	TEC		3	121221695	121222980	predicted gene 42929 [Source:MGI Symbol;Acc:MGI:5663066]	0.96	1.23	0.1
ENSMUSG00000115992	701	Gm10832	lncRNA		16	10849820	10854284	predicted gene 10832 [Source:MGI Symbol;Acc:MGI:3642210]	0.96	0.65	0.19
ENSMUSG00000117358	1464	Gm31645	lncRNA		17	74826660	74835089	predicted gene, 31645 [Source:MGI Symbol;Acc:MGI:5590804]	0.96	1.61	0.55
ENSMUSG00000118270	138	AC125203.1	processed_pseudogene		19	17670127	17670264	predicted gene, 17819 [Source:MGI Symbol;Acc:MGI:5010004]	0.96	0.38	0.02
ENSMUSG00000016503	2548	Gtf3a	protein_coding	66596	5	146885467	146892424	general transcription factor III A [Source:MGI Symbol;Acc:MGI:1913846]	0.95	0.5	0.29
ENSMUSG00000024402	1383	Lta	protein_coding	16992	17	35422141	35424327	lymphotoxin A [Source:MGI Symbol;Acc:MGI:104797]	0.95	1.11	-0.5
ENSMUSG00000027832	2682	Ptx3	protein_coding	19288	3	66127331	66133226	pentraxin related gene [Source:MGI Symbol;Acc:MGI:104641]	0.95	0.56	0.16
ENSMUSG00000035183	2330	Slc24a5	protein_coding	317750	2	124910044	124930597	solute carrier family 24, member 5 [Source:MGI Symbol;Acc:MGI:2677271]	0.95	0.28	-0.1
ENSMUSG00000043102	2927	Qrfp	protein_coding	227717	2	31696178	31700592	pyroglutamylated RFamide peptide [Source:MGI Symbol;Acc:MGI:3630329]	0.95	0.65	0.58
ENSMUSG00000069125	395	Rps24-ps2	processed_pseudogene		3	3856958	3857352	ribosomal protein S24, pseudogene 2 [Source:MGI Symbol;Acc:MGI:3649025]	0.95	0.62	0.14
ENSMUSG00000093424	1118	6330562C20Rik	lncRNA		3	95214387	95222438	RIKEN cDNA 6330562C20 gene [Source:MGI Symbol;Acc:MGI:1923443]	0.95	0.38	0.52
ENSMUSG00000108414	2969	Snhg1	lncRNA		19	8700839	8703807	small nucleolar RNA host gene 1 [Source:MGI Symbol;Acc:MGI:3763743]	0.95	0.96	-0.01
ENSMUSG00000108772	485	Gm6063	processed_pseudogene		6	71618596	71619080	predicted gene 6063 [Source:MGI Symbol;Acc:MGI:3645395]	0.95	-0.47	0.08
ENSMUSG00000111967	492	Gm3678	processed_pseudogene	100042118	12	6548124	6548615	predicted gene 3678 [Source:MGI Symbol;Acc:MGI:3781854]	0.95	-0.18	-0.48
ENSMUSG00000112860	1248	Gm47439	lncRNA		12	98225319	98226566	predicted gene, 47439 [Source:MGI Symbol;Acc:MGI:6096392]	0.95	0.8	0.57
ENSMUSG00000116972	772	Gm6278	processed_pseudogene		16	85441140	85441911	predicted gene 6278 [Source:MGI Symbol;Acc:MGI:3644862]	0.95	1.3	-0.41
ENSMUSG00000021018	1509	Polr2h	protein_coding	245841	16	20536415	20541017	polymerase (RNA) II (DNA directed) polypeptide H [Source:MGI Symbol;Acc:MGI:2384309]	0.94	0.87	-0.05
ENSMUSG00000021922	3690	Itih4	protein_coding	16427	14	30608433	30624310	inter alpha-trypsin inhibitor, heavy chain 4 [Source:MGI Symbol;Acc:MGI:109536]	0.94	-2.77	-1.03
ENSMUSG00000024891	3018	Slc29a2	protein_coding	13340	19	5073888	5082000	solute carrier family 29 (nucleoside transporters), member 2 [Source:MGI Symbol;Acc:MGI:1345278]	0.94	0.23	0.21
ENSMUSG00000025794	1651	Rpl14	protein_coding	67115	9	120400510	120403720	ribosomal protein L14 [Source:MGI Symbol;Acc:MGI:1914365]	0.94	0.97	0.16
ENSMUSG00000028034	15500	Fubp1	protein_coding	51886	3	151916059	151942463	far upstream element (FUSE) binding protein 1 [Source:MGI Symbol;Acc:MGI:1196294]	0.94	1.14	-0.11
ENSMUSG00000029725	1085	Ppp1r35	protein_coding	69871	5	137777111	137778372	protein phosphatase 1, regulatory subunit 35 [Source:MGI Symbol;Acc:MGI:1922853]	0.94	0.45	0.17
ENSMUSG00000031849	2967	Comp	protein_coding	12845	8	70826208	70834716	cartilage oligomeric matrix protein [Source:MGI Symbol;Acc:MGI:88469]	0.94	1.04	0.25
ENSMUSG00000032482	10074	Cspg5	protein_coding	29873	9	110072851	110091644	chondroitin sulfate proteoglycan 5 [Source:MGI Symbol;Acc:MGI:1352747]	0.94	1.14	0.37
ENSMUSG00000034321	4053	Exosc1	protein_coding	66583	19	41910731	41921862	exosome component 1 [Source:MGI Symbol;Acc:MGI:1913833]	0.94	0.85	-0.03
ENSMUSG00000035451	3327	Foxa1	protein_coding	15375	12	57587414	57593702	forkhead box A1 [Source:MGI Symbol;Acc:MGI:1347472]	0.94	1.03	0.42
ENSMUSG00000037185	6393	Krt80	protein_coding	74127	15	101245325	101268043	keratin 80 [Source:MGI Symbol;Acc:MGI:1921377]	0.94	0.72	-0.5
ENSMUSG00000051805	847	A530095I07Rik	lncRNA		13	69691165	69692142	RIKEN cDNA A530095I07 gene [Source:MGI Symbol;Acc:MGI:2685376]	0.94	-1.07	0.69
ENSMUSG00000057265	4257	Bbof1	protein_coding	72873	12	84455845	84489661	basal body orientation factor 1 [Source:MGI Symbol;Acc:MGI:1920123]	0.94	0.7	0.04
ENSMUSG00000058567	512	Gm2531	pseudogene		18	10145453	10145965	predicted gene 2531 [Source:MGI Symbol;Acc:MGI:3780699]	0.94	-0.06	0.61
ENSMUSG00000064358	784	mt-Co3	protein_coding	17710	MT	8607	9390	mitochondrially encoded cytochrome c oxidase III [Source:MGI Symbol;Acc:MGI:102502]	0.94	1.9	-0.07
ENSMUSG00000073702	1662	Rpl31	protein_coding	114641	1	39406923	39410992	ribosomal protein L31 [Source:MGI Symbol;Acc:MGI:2149632]	0.94	1.03	0.08
ENSMUSG00000081631	379	Gm12005	processed_pseudogene		11	14112079	14112457	predicted gene 12005 [Source:MGI Symbol;Acc:MGI:3651316]	0.94	0.52	0.22
ENSMUSG00000082241	205	Gng5-ps	processed_pseudogene		16	22113777	22113981	G protein subunit gamma 5, pseudogene [Source:MGI Symbol;Acc:MGI:3783217]	0.94	1.14	0.51
ENSMUSG00000085791	345	Rpl30-ps9	processed_pseudogene		X	104322243	104322587	ribosomal protein L30, pseudogene 9 [Source:MGI Symbol;Acc:MGI:3648153]	0.94	1.46	0.76
ENSMUSG00000097033	5128	Gm26819	lncRNA						0.94	0.83	0.86
ENSMUSG00000099068	214	Gm27861	misc_RNA						0.94	-0.72	0.15
ENSMUSG00000102117	886	Rpsa-ps1	processed_pseudogene		1	163451362	163452247	ribosomal protein SA, pseudogene 1 [Source:MGI Symbol;Acc:MGI:3644886]	0.94	1.02	0.34
ENSMUSG00000109241	408	Gm7434	processed_pseudogene		8	4441726	4442133	predicted gene 7434 [Source:MGI Symbol;Acc:MGI:3644530]	0.94	0.32	-0.14
ENSMUSG00000111795	430	Gm47620	processed_pseudogene		9	88168777	88169206	predicted gene, 47620 [Source:MGI Symbol;Acc:MGI:6096683]	0.94	0.35	0.59
ENSMUSG00000001021	2670	S100a3	protein_coding	20197	3	90491966	90510009	S100 calcium binding protein A3 [Source:MGI Symbol;Acc:MGI:1338849]	0.93	0.87	0.26
ENSMUSG00000003354	1992	Ccdc65	protein_coding	105833	15	98606088	98621217	coiled-coil domain containing 65 [Source:MGI Symbol;Acc:MGI:2146001]	0.93	0.64	-0.6
ENSMUSG00000003872	1463	Lin7b	protein_coding	22342	7	45017315	45020007	lin-7 homolog B (C. elegans) [Source:MGI Symbol;Acc:MGI:1330858]	0.93	0.37	-0.28
ENSMUSG00000018920	3021	Cxcl16	protein_coding	66102	11	70344809	70350810	chemokine (C-X-C motif) ligand 16 [Source:MGI Symbol;Acc:MGI:1932682]	0.93	1	0.19
ENSMUSG00000026205	2167	Slc23a3	protein_coding	22626	1	75102185	75110534	solute carrier family 23 (nucleobase transporters), member 3 [Source:MGI Symbol;Acc:MGI:104516]	0.93	1.15	0.84
ENSMUSG00000026611	2870	Spata17	protein_coding	74717	1	186776845	186947662	spermatogenesis associated 17 [Source:MGI Symbol;Acc:MGI:1921967]	0.93	1.48	0.94
ENSMUSG00000029344	2793	Tpst2	protein_coding	22022	5	112424557	112463227	protein-tyrosine sulfotransferase 2 [Source:MGI Symbol;Acc:MGI:1309516]	0.93	0.92	-0.09
ENSMUSG00000030417	2486	Pdcd5	protein_coding	56330	7	35341407	35346946	programmed cell death 5 [Source:MGI Symbol;Acc:MGI:1913538]	0.93	0.59	0.09
ENSMUSG00000041247	3356	Lamp3	protein_coding	239739	16	19472128	19525125	lysosomal-associated membrane protein 3 [Source:MGI Symbol;Acc:MGI:2441659]	0.93	1.12	0.16
ENSMUSG00000043085	3991	Tmem82	protein_coding	213989	4	141340687	141345944	transmembrane protein 82 [Source:MGI Symbol;Acc:MGI:2384869]	0.93	0.62	0.14
ENSMUSG00000045036	3134	Tmem232	protein_coding	381107	17	65562994	65847777	transmembrane protein 232 [Source:MGI Symbol;Acc:MGI:2685786]	0.93	1.81	1.29
ENSMUSG00000047649	2492	Cd3eap	protein_coding	70333	7	19089939	19093408	CD3E antigen, epsilon polypeptide associated protein [Source:MGI Symbol;Acc:MGI:1917583]	0.93	0.87	-0.34
ENSMUSG00000057103	1345	Nat8f1	protein_coding	66116	6	85887136	85892669	N-acetyltransferase 8 (GCN5-related) family member 1 [Source:MGI Symbol;Acc:MGI:1913366]	0.93	0.15	0.05
ENSMUSG00000059252	516	Tpt1-ps5	processed_pseudogene		9	37607811	37608326	tumor protein, translationally-controlled, pseudogene 5 [Source:MGI Symbol;Acc:MGI:2664999]	0.93	0.68	-0.14
ENSMUSG00000064281	591	Rpl19-ps1	processed_pseudogene		1	84989835	84990425	ribosomal protein L19, pseudogene 1 [Source:MGI Symbol;Acc:MGI:3642668]	0.93	0.13	0.72
ENSMUSG00000067288	1719	Rps28	protein_coding	54127	17	34038001	34043536	ribosomal protein S28 [Source:MGI Symbol;Acc:MGI:1859516]	0.93	0.75	0.17
ENSMUSG00000069310	630	Hist1h3c	protein_coding	319148	13	23928956	23929585	H3 clustered histone 3 [Source:MGI Symbol;Acc:MGI:2448320]	0.93	0.06	1.02
ENSMUSG00000081071	216	Gm9836	processed_pseudogene		5	24461820	24462035	predicted pseudogene 9836 [Source:MGI Symbol;Acc:MGI:3642194]	0.93	-0.18	0.32
ENSMUSG00000082769	495	Gm15793	processed_pseudogene	102640707	1	66888267	66888761	predicted gene 15793 [Source:MGI Symbol;Acc:MGI:3783235]	0.93	1.36	0.13
ENSMUSG00000085037	3847	4933421O10Rik	lncRNA	100504166	4	33027142	33031323	RIKEN cDNA 4933421O10 gene [Source:MGI Symbol;Acc:MGI:1918323]	0.93	0.89	0.51
ENSMUSG00000093525	479	Gm8974	processed_pseudogene		19	46193819	46194297	predicted gene 8974 [Source:MGI Symbol;Acc:MGI:3648532]	0.93	1.25	0.49
ENSMUSG00000100599	1952	1700120C14Rik	lncRNA	73600	15	99147392	99159925	RIKEN cDNA 1700120C14 gene [Source:MGI Symbol;Acc:MGI:1920850]	0.93	0.65	1
ENSMUSG00000103576	856	Gm38188	lncRNA		1	190810022	190810877	predicted gene, 38188 [Source:MGI Symbol;Acc:MGI:5611416]	0.93	0.35	1.19
ENSMUSG00000107102	1286	Gm42726	lncRNA		5	65745059	65748783	predicted gene 42726 [Source:MGI Symbol;Acc:MGI:5662863]	0.93	-0.83	0.28
ENSMUSG00000108461	750	AV356131	lncRNA		7	116042810	116043559	expressed sequence AV356131 [Source:MGI Symbol;Acc:MGI:2142184]	0.93	0.47	0.19
ENSMUSG00000113880	806	A030005L19Rik	protein_coding		1	82891046	82891851	RIKEN cDNA A030005L19 gene [Source:MGI Symbol;Acc:MGI:1925172]	0.93	-0.63	0.46
ENSMUSG00000002660	1223	Clpp	protein_coding	53895	17	57297305	57303188	caseinolytic mitochondrial matrix peptidase proteolytic subunit [Source:MGI Symbol;Acc:MGI:1858213]	0.92	0.67	0.09
ENSMUSG00000030707	2783	Coro1a	protein_coding	12721	7	126298945	126306959	coronin, actin binding protein 1A [Source:MGI Symbol;Acc:MGI:1345961]	0.92	1.08	0.46
ENSMUSG00000036764	4476	Dnajc12	protein_coding	30045	10	63218222	63246355	DnaJ heat shock protein family (Hsp40) member C12 [Source:MGI Symbol;Acc:MGI:1353428]	0.92	0.01	0.65
ENSMUSG00000043510	905	Hscb	protein_coding	100900	5	110976936	110987643	HscB iron-sulfur cluster co-chaperone [Source:MGI Symbol;Acc:MGI:2141135]	0.92	1.07	0.17
ENSMUSG00000045392	4261	Olfr1033	protein_coding	258571	2	85850977	85875515	olfactory receptor 1033 [Source:MGI Symbol;Acc:MGI:3030867]	0.92	1.13	0.24
ENSMUSG00000046613	7589	Vwa5b2	protein_coding	328643	16	20408221	20424127	von Willebrand factor A domain containing 5B2 [Source:MGI Symbol;Acc:MGI:2681859]	0.92	3.06	-0.46
ENSMUSG00000049422	1575	Chchd10	protein_coding	103172	10	75768964	75773581	coiled-coil-helix-coiled-coil-helix domain containing 10 [Source:MGI Symbol;Acc:MGI:2143558]	0.92	1.03	0.13
ENSMUSG00000056899	1832	Immp2l	protein_coding	93757	12	41074089	42002371	IMP2 inner mitochondrial membrane peptidase-like (S. cerevisiae) [Source:MGI Symbol;Acc:MGI:2135611]	0.92	0.53	0.03
ENSMUSG00000063235	3684	Ptpmt1	lncRNA	66461	2	90739060	90748389	protein tyrosine phosphatase, mitochondrial 1 [Source:MGI Symbol;Acc:MGI:1913711]	0.92	0.71	0.05
ENSMUSG00000068629	341	Gm6155	processed_pseudogene		7	84483747	84484087	predicted pseudogene 6155 [Source:MGI Symbol;Acc:MGI:3643981]	0.92	0.88	0.48
ENSMUSG00000085622	3153	3110056K07Rik	lncRNA	73204	12	71038389	71062606	RIKEN cDNA 3110056K07 gene [Source:MGI Symbol;Acc:MGI:1920454]	0.92	1.23	-0.38
ENSMUSG00000090247	1288	Bloc1s1	protein_coding	14533	10	128753751	128759904	biogenesis of lysosomal organelles complex-1, subunit 1 [Source:MGI Symbol;Acc:MGI:1195276]	0.92	0.16	0.54
ENSMUSG00000093606	2482	B130034C11Rik	lncRNA	414095	16	87292887	87300921	RIKEN cDNA B130034C11 gene [Source:MGI Symbol;Acc:MGI:3041186]	0.92	0.22	0.01
ENSMUSG00000095847	579	Gm5451	processed_pseudogene	108168114	13	67022145	67022723	predicted gene 5451 [Source:MGI Symbol;Acc:MGI:3643790]	0.92	1.05	-0.18
ENSMUSG00000097136	3429	Gm26772	lncRNA						0.92	0.19	0.42
ENSMUSG00000103009	1943	Gm4430	TEC		2	129039172	129041114	predicted gene 4430 [Source:MGI Symbol;Acc:MGI:3782614]	0.92	0.64	-0.26
ENSMUSG00000107319	1292	Gm42670	lncRNA		5	67417314	67418605	predicted gene 42670 [Source:MGI Symbol;Acc:MGI:5662807]	0.92	1.12	1.73
ENSMUSG00000111713	717	Gm20234	lncRNA		11	82956578	82962072	predicted gene, 20234 [Source:MGI Symbol;Acc:MGI:5012419]	0.92	0.99	0.17
ENSMUSG00000118052	652	AC148174.2	transcribed_processed_pseudogene		19	3255607	3256258	predicted gene, 50432 [Source:MGI Symbol;Acc:MGI:6303364]	0.92	1.07	1.41
ENSMUSG00000003429	865	Rps11	protein_coding	27207	7	44771803	44773863	ribosomal protein S11 [Source:MGI Symbol;Acc:MGI:1351329]	0.91	0.76	0.01
ENSMUSG00000005732	1666	Ranbp1	protein_coding	19385	16	18057648	18066596	RAN binding protein 1 [Source:MGI Symbol;Acc:MGI:96269]	0.91	1.03	0.01
ENSMUSG00000019577	3511	Pdk4	protein_coding	27273	6	5483351	5496309	pyruvate dehydrogenase kinase, isoenzyme 4 [Source:MGI Symbol;Acc:MGI:1351481]	0.91	0.9	0.98
ENSMUSG00000021348	3785	Prl7d1	protein_coding	18814	13	27890320	27900719	prolactin family 7, subfamily d, member 1 [Source:MGI Symbol;Acc:MGI:97619]	0.91	1.67	-0.24
ENSMUSG00000025869	1845	Nop16	protein_coding	28126	13	54731998	54737903	NOP16 nucleolar protein [Source:MGI Symbol;Acc:MGI:107862]	0.91	0.97	-0.2
ENSMUSG00000030717	2514	Nupr1	protein_coding	56312	7	126222421	126230033	nuclear protein transcription regulator 1 [Source:MGI Symbol;Acc:MGI:1891834]	0.91	0.83	-0.18
ENSMUSG00000037601	3342	Nme1	protein_coding	18102	11	93847805	93859347	NME/NM23 nucleoside diphosphate kinase 1 [Source:MGI Symbol;Acc:MGI:97355]	0.91	0.75	-0.02
ENSMUSG00000040658	1190	Dnph1	protein_coding	381101	17	46807637	46810550	2'-deoxynucleoside 5'-phosphate N-hydrolase 1 [Source:MGI Symbol;Acc:MGI:3039376]	0.91	1.06	0.07
ENSMUSG00000043155	1804	Hpdl	protein_coding	242642	4	116677101	116678904	4-hydroxyphenylpyruvate dioxygenase-like [Source:MGI Symbol;Acc:MGI:2444646]	0.91	0.76	-0.41
ENSMUSG00000043924	2227	Ncmap	protein_coding	230822	4	135096887	135125538	noncompact myelin associated protein [Source:MGI Symbol;Acc:MGI:2444888]	0.91	0.92	-0.85
ENSMUSG00000049950	1042	Rpp38	protein_coding	227522	2	3329986	3333680	ribonuclease P/MRP 38 subunit [Source:MGI Symbol;Acc:MGI:2443607]	0.91	1.06	-0.62
ENSMUSG00000052658	744	5830454E08Rik	lncRNA	76100	9	120406397	120407140	RIKEN cDNA 5830454E08 gene [Source:MGI Symbol;Acc:MGI:1923350]	0.91	0.42	0.19
ENSMUSG00000061286	6268	Exosc5	protein_coding	27998	7	25358589	25370793	exosome component 5 [Source:MGI Symbol;Acc:MGI:107889]	0.91	0.69	0.43
ENSMUSG00000061848	456	Gm5805	processed_pseudogene		15	81856591	81857046	predicted gene 5805 [Source:MGI Symbol;Acc:MGI:3644633]	0.91	0.76	0.15
ENSMUSG00000064063	600	BC048507	protein_coding	408058	13	68011445	68012044	cDNA sequence BC048507 [Source:MGI Symbol;Acc:MGI:3040680]	0.91	0.78	0.2
ENSMUSG00000066407	300	Gm10263	processed_pseudogene		13	73465963	73466262	predicted gene 10263 [Source:MGI Symbol;Acc:MGI:3642825]	0.91	0.73	0.46
ENSMUSG00000067847	747	Romo1	protein_coding	67067	2	155985959	155987717	reactive oxygen species modulator 1 [Source:MGI Symbol;Acc:MGI:1914317]	0.91	0.74	0.41
ENSMUSG00000072789	882	Gm10420	processed_pseudogene	108169197	6	122672960	122673841	predicted gene 10420 [Source:MGI Symbol;Acc:MGI:3704275]	0.91	0.76	0.2
ENSMUSG00000082793	448	Gm9308	processed_pseudogene		14	123935553	123936000	basic transcription factor 3, pseudogene 4 [Source:MGI Symbol;Acc:MGI:3647522]	0.91	0.82	0.31
ENSMUSG00000085586	1971	Gm11613	lncRNA		11	97535010	97551193	predicted gene 11613 [Source:MGI Symbol;Acc:MGI:3651819]	0.91	1.44	0.81
ENSMUSG00000087331	896	1810021B22Rik	lncRNA	69120	15	88955399	88960055	RIKEN cDNA 1810021B22 gene [Source:MGI Symbol;Acc:MGI:1916370]	0.91	-0.51	0.06
ENSMUSG00000089984	2512	Fbxo24	protein_coding	71176	5	137610765	137627264	F-box protein 24 [Source:MGI Symbol;Acc:MGI:1918426]	0.91	1	0.65
ENSMUSG00000100954	2843	Gm10138	lncRNA		1	151215355	151220982	predicted gene 10138 [Source:MGI Symbol;Acc:MGI:3708522]	0.91	0.84	0.8
ENSMUSG00000104873	938	Gm40332	TEC		5	129577128	129578065	predicted gene, 40332 [Source:MGI Symbol;Acc:MGI:5623217]	0.91	1.33	0.17
ENSMUSG00000104986	1007	1600023N17Rik	TEC	69788	5	45826044	45827050	RIKEN cDNA 1600023N17 gene [Source:MGI Symbol;Acc:MGI:1917038]	0.91	1.19	-0.02
ENSMUSG00000113079	1263	Gm48709	lncRNA		12	84928598	84936050	predicted gene, 48709 [Source:MGI Symbol;Acc:MGI:6098353]	0.91	-0.61	-0.36
ENSMUSG00000113909	757	Gm36377	lncRNA		13	70799124	70803906	predicted gene, 36377 [Source:MGI Symbol;Acc:MGI:5595536]	0.91	-0.6	0.44
ENSMUSG00000117503	889	Gm7527	processed_pseudogene		18	9495621	9496509	predicted gene 7527 [Source:MGI Symbol;Acc:MGI:3645979]	0.91	-0.33	0.06
ENSMUSG00000003271	3950	Sult2b1	protein_coding	545963	7	45379407	45434093	sulfotransferase family, cytosolic, 2B, member 1 [Source:MGI Symbol;Acc:MGI:1926342]	0.9	0.27	-0.39
ENSMUSG00000030800	1852	Prss8	protein_coding	76560	7	127524888	127529276	protease, serine 8 (prostasin) [Source:MGI Symbol;Acc:MGI:1923810]	0.9	-0.64	0.98
ENSMUSG00000032348	1266	Gsta4	protein_coding	14860	9	78090056	78116631	glutathione S-transferase, alpha 4 [Source:MGI Symbol;Acc:MGI:1309515]	0.9	0.73	0.01
ENSMUSG00000037754	8844	Ppp1r16b	protein_coding	228852	2	158507318	158608254	protein phosphatase 1, regulatory subunit 16B [Source:MGI Symbol;Acc:MGI:2151841]	0.9	-0.06	0.4
ENSMUSG00000046991	5703	Wdr27	protein_coding	71682	17	15038781	15163420	WD repeat domain 27 [Source:MGI Symbol;Acc:MGI:1918932]	0.9	1.55	-0.15
ENSMUSG00000063739	378	Gm4963	processed_pseudogene	243302	5	137991309	137991686	predicted gene 4963 [Source:MGI Symbol;Acc:MGI:3645168]	0.9	0.86	-0.01
ENSMUSG00000064437	72	Snord49b	snoRNA		11	62493900	62493976	small nucleolar RNA, C/D box 49B [Source:MGI Symbol;Acc:MGI:3819539]	0.9	-0.15	-0.02
ENSMUSG00000066592	534	Gm7589	processed_pseudogene		9	59052960	59053493	predicted gene 7589 [Source:MGI Symbol;Acc:MGI:3644073]	0.9	1.1	-1.25
ENSMUSG00000067199	2614	Frat1	protein_coding	14296	19	41818409	41821022	frequently rearranged in advanced T cell lymphomas [Source:MGI Symbol;Acc:MGI:109450]	0.9	-1	2.66
ENSMUSG00000073599	1752	Ecscr	protein_coding	68545	18	35846139	35855409	endothelial cell surface expressed chemotaxis and apoptosis regulator [Source:MGI Symbol;Acc:MGI:1915795]	0.9	0.25	-0.01
ENSMUSG00000079101	847	Esd-ps	processed_pseudogene	100040682	14	19417274	19418120	esterase D/formylglutathione hydrolase, pseudogene [Source:MGI Symbol;Acc:MGI:3781082]	0.9	0.47	-0.13
ENSMUSG00000081070	1069	Gm13181	processed_pseudogene		2	3687399	3688467	predicted gene 13181 [Source:MGI Symbol;Acc:MGI:3650464]	0.9	1.18	-0.15
ENSMUSG00000081382	525	Rpl18-ps1	processed_pseudogene		1	60940057	60940581	ribosomal protein L18, pseudogene 1 [Source:MGI Symbol;Acc:MGI:98018]	0.9	-0.04	0.19
ENSMUSG00000083019	629	Gm6222	transcribed_processed_pseudogene		X	102806523	102807151	predicted pseudogene 6222 [Source:MGI Symbol;Acc:MGI:3648722]	0.9	1.24	-0.01
ENSMUSG00000085242	791	Gm11537	lncRNA		11	96657628	96659095	predicted gene 11537 [Source:MGI Symbol;Acc:MGI:3705160]	0.9	-2.79	0.18
ENSMUSG00000086567	385	Gm2830	processed_pseudogene		13	54647518	54647902	predicted gene 2830 [Source:MGI Symbol;Acc:MGI:3781002]	0.9	1.12	-0.28
ENSMUSG00000104675	427	Gm43689	lncRNA		3	137623780	137624206	predicted gene 43689 [Source:MGI Symbol;Acc:MGI:5663826]	0.9	0.36	-2.8
ENSMUSG00000109541	629	Gm6112	processed_pseudogene		7	82615797	82616425	predicted gene 6112 [Source:MGI Symbol;Acc:MGI:3643615]	0.9	1.42	-0.47
ENSMUSG00000112346	2290	Gm48768	lncRNA		10	98941653	98943942	predicted gene, 48768 [Source:MGI Symbol;Acc:MGI:6098457]	0.9	0.43	-0.39
ENSMUSG00000112880	1118	Gm20337	lncRNA	100504661	12	80989447	80992170	predicted gene, 20337 [Source:MGI Symbol;Acc:MGI:5012522]	0.9	0.79	0.48
ENSMUSG00000116835	615	Gm49594	processed_pseudogene		16	33827213	33827827	predicted gene, 49594 [Source:MGI Symbol;Acc:MGI:6215000]	0.9	0.88	0.02
ENSMUSG00000116895	1716	Gm3435	protein_coding	100041621	17	15230438	15242711	predicted gene 3435 [Source:MGI Symbol;Acc:MGI:3810125]	0.9	1.33	0.93
ENSMUSG00000006488	1621	Prl7a1	protein_coding	19113	13	27817349	27826476	prolactin family 7, subfamily a, member 1 [Source:MGI Symbol;Acc:MGI:1206572]	0.89	0.36	0.48
ENSMUSG00000020178	3062	Adora2a	protein_coding	11540	10	75152711	75170618	adenosine A2a receptor [Source:MGI Symbol;Acc:MGI:99402]	0.89	1.68	-0.19
ENSMUSG00000021095	1268	Gsc	protein_coding	14836	12	104437468	104439589	goosecoid homeobox [Source:MGI Symbol;Acc:MGI:95841]	0.89	-0.64	0.61
ENSMUSG00000022748	1997	Cmss1	protein_coding	66497	16	57122363	57427227	cms small ribosomal subunit 1 [Source:MGI Symbol;Acc:MGI:1913747]	0.89	0.97	0.1
ENSMUSG00000032978	870	Guca2b	protein_coding	14916	4	119513804	119516151	guanylate cyclase activator 2b (retina) [Source:MGI Symbol;Acc:MGI:1270851]	0.89	2.7	-1.99
ENSMUSG00000036398	1975	Ppp1r11	protein_coding	76497	17	37259248	37262633	protein phosphatase 1, regulatory inhibitor subunit 11 [Source:MGI Symbol;Acc:MGI:1923747]	0.89	0.84	-0.21
ENSMUSG00000037531	4419	Mrpl47	protein_coding	74600	3	32779546	32791754	mitochondrial ribosomal protein L47 [Source:MGI Symbol;Acc:MGI:1921850]	0.89	0.8	-0.28
ENSMUSG00000039382	3310	Wdr45	protein_coding	54636	X	7580572	7594445	WD repeat domain 45 [Source:MGI Symbol;Acc:MGI:1859606]	0.89	0.75	0.75
ENSMUSG00000042549	1291	Map2k3os	lncRNA	24082	11	60811743	60822693	mitogen-activated protein kinase kinase 3, opposite strand [Source:MGI Symbol;Acc:MGI:1344334]	0.89	0.85	-0.24
ENSMUSG00000048416	1719	Mlf1	protein_coding	17349	3	67281430	67307336	myeloid leukemia factor 1 [Source:MGI Symbol;Acc:MGI:1341819]	0.89	0.57	-0.15
ENSMUSG00000048758	1126	Rpl29	protein_coding	19944	9	106306653	106308767	ribosomal protein L29 [Source:MGI Symbol;Acc:MGI:99687]	0.89	0.88	0.3
ENSMUSG00000062038	319	Gm10108	processed_pseudogene		5	13171415	13171733	predicted pseudogene 10108 [Source:MGI Symbol;Acc:MGI:3642431]	0.89	1.31	-0.01
ENSMUSG00000072770	3277	Acrbp	protein_coding	54137	6	125026652	125040230	proacrosin binding protein [Source:MGI Symbol;Acc:MGI:1859515]	0.89	0.27	0.7
ENSMUSG00000082718	477	Gm14928	processed_pseudogene		X	119088636	119089112	predicted gene 14928 [Source:MGI Symbol;Acc:MGI:3648477]	0.89	0.49	-0.05
ENSMUSG00000083813	208	Gm15502	processed_pseudogene		5	137895014	137895221	predicted gene 15502 [Source:MGI Symbol;Acc:MGI:3782949]	0.89	0.19	-0.28
ENSMUSG00000090553	1372	Snrpe	protein_coding	20643	1	133531609	133538029	small nuclear ribonucleoprotein E [Source:MGI Symbol;Acc:MGI:98346]	0.89	0.81	0.04
ENSMUSG00000091530	660	Cldn20	protein_coding	621628	17	3582829	3583484	claudin 20 [Source:MGI Symbol;Acc:MGI:3646757]	0.89	0.41	0.54
ENSMUSG00000095789	2489	Nupr1l	protein_coding	69034	5	129937381	129942630	nuclear protein transcriptional regulator 1 like [Source:MGI Symbol;Acc:MGI:1923099]	0.89	1.89	1.9
ENSMUSG00000097162	603	2310010J17Rik	lncRNA	78329	7	89774030	89779192	RIKEN cDNA 2310010J17 gene [Source:MGI Symbol;Acc:MGI:1925579]	0.89	0.9	0.19
ENSMUSG00000097828	5975	6430562O15Rik	lncRNA		13	99533432	99549384	RIKEN cDNA 6430562O15 gene [Source:MGI Symbol;Acc:MGI:2444982]	0.89	0.8	-0.31
ENSMUSG00000101493	1117	2810405F17Rik	lncRNA		4	137114577	137115693	RIKEN cDNA 2810405F17 gene [Source:MGI Symbol;Acc:MGI:1917225]	0.89	1.95	-0.32
ENSMUSG00000101519	360	Ska2l-ps	processed_pseudogene		1	150425068	150425427	spindle and kinetochore associated complex subunit 2-like, pseudogene [Source:MGI Symbol;Acc:MGI:3643639]	0.89	-0.95	-0.16
ENSMUSG00000102135	626	Gm37108	processed_pseudogene		1	6986783	6993812	predicted gene, 37108 [Source:MGI Symbol;Acc:MGI:5610336]	0.89	0.93	0.23
ENSMUSG00000117300	570	Gm18736	processed_pseudogene		17	65745123	65745692	predicted gene, 18736 [Source:MGI Symbol;Acc:MGI:5010921]	0.89	0.57	0.03
ENSMUSG00000118087	1764	4833438C02Rik	lncRNA	100503392	19	46292030	46294050	RIKEN cDNA 4833438C02 gene [Source:MGI Symbol;Acc:MGI:2147599]	0.89	0.73	-0.08
ENSMUSG00000001053	2728	N4bp3	protein_coding	212706	11	51533890	51541669	NEDD4 binding protein 3 [Source:MGI Symbol;Acc:MGI:2442218]	0.88	0.66	-0.23
ENSMUSG00000009471	1861	Myod1	protein_coding	17927	7	46025898	46028523	myogenic differentiation 1 [Source:MGI Symbol;Acc:MGI:97275]	0.88	0.63	-0.68
ENSMUSG00000024957	4465	Kcnk4	protein_coding	16528	19	6901334	6911883	potassium channel, subfamily K, member 4 [Source:MGI Symbol;Acc:MGI:1298234]	0.88	2.5	0.81
ENSMUSG00000032105	2194	Pdzd3	protein_coding	170761	9	44158604	44162768	PDZ domain containing 3 [Source:MGI Symbol;Acc:MGI:2429554]	0.88	2.08	-0.94
ENSMUSG00000034211	6490	Mrps17	protein_coding	66258	5	129792561	129799620	mitochondrial ribosomal protein S17 [Source:MGI Symbol;Acc:MGI:1913508]	0.88	0.8	0.1
ENSMUSG00000040140	7062	Tdrd6	protein_coding	210510	17	43926226	43941190	tudor domain containing 6 [Source:MGI Symbol;Acc:MGI:2679727]	0.88	-0.76	0.15
ENSMUSG00000044948	7059	Cfap43	protein_coding	100048534	19	47725296	47907726	cilia and flagella associated protein 43 [Source:MGI Symbol;Acc:MGI:1289258]	0.88	0.83	0.11
ENSMUSG00000046550	1377	Spin2c	protein_coding	278240	X	152615221	152617239	spindlin family, member 2C [Source:MGI Symbol;Acc:MGI:3605548]	0.88	0.1	0.12
ENSMUSG00000047613	1552	A430005L14Rik	protein_coding	97159	4	154041694	154046382	RIKEN cDNA A430005L14 gene [Source:MGI Symbol;Acc:MGI:2140680]	0.88	0.72	-0.13
ENSMUSG00000052316	5310	Lrrc15	protein_coding	74488	16	30088120	30102074	leucine rich repeat containing 15 [Source:MGI Symbol;Acc:MGI:1921738]	0.88	-0.2	-1.45
ENSMUSG00000055202	3555	Zfp811	protein_coding	240063	17	33014650	33028905	zinc finger protein 811 [Source:MGI Symbol;Acc:MGI:2682944]	0.88	-0.51	-1.03
ENSMUSG00000064264	1308	Zfp428	protein_coding	232969	7	24206431	24215107	zinc finger protein 428 [Source:MGI Symbol;Acc:MGI:1916463]	0.88	0.92	0.53
ENSMUSG00000067855	1192	Speer3	protein_coding	71026	5	13841633	13846834	spermatogenesis associated glutamate (E)-rich protein 3 [Source:MGI Symbol;Acc:MGI:1918276]	0.88	0.01	0.16
ENSMUSG00000071568	508	Gm5874	processed_pseudogene		6	18824551	18825058	predicted gene 5874 [Source:MGI Symbol;Acc:MGI:3648027]	0.88	0.94	-0.24
ENSMUSG00000074578	1901	Zfas1	lncRNA	68949	2	166904854	166907782	zinc finger, NFX1-type containing 1, antisense RNA 1 [Source:MGI Symbol;Acc:MGI:1916199]	0.88	0.89	0.1
ENSMUSG00000074715	4844	Ccl28	protein_coding	56838	13	120085355	120115895	chemokine (C-C motif) ligand 28 [Source:MGI Symbol;Acc:MGI:1861731]	0.88	0.32	-0.13
ENSMUSG00000077192	132	Snora17	snoRNA	100306954	2	26529202	26529333	small nucleolar RNA, H/ACA box 17 [Source:MGI Symbol;Acc:MGI:4360060]	0.88	0.24	0.15
ENSMUSG00000078886	3043	Gm2026	protein_coding	100039060	2	175757124	175772096	predicted gene 2026 [Source:MGI Symbol;Acc:MGI:3780195]	0.88	-0.05	0.52
ENSMUSG00000078994	2324	Zfp429	protein_coding	72807	13	67536024	67547938	zinc finger protein 429 [Source:MGI Symbol;Acc:MGI:1920057]	0.88	0.29	0.18
ENSMUSG00000080811	123	Gm14513	processed_pseudogene		X	11550241	11550363	predicted gene 14513 [Source:MGI Symbol;Acc:MGI:3648369]	0.88	0.47	0.5
ENSMUSG00000081516	1049	Gm12470	processed_pseudogene		4	53662296	53663344	predicted gene 12470 [Source:MGI Symbol;Acc:MGI:3652113]	0.88	0.29	0.23
ENSMUSG00000081715	486	Rps11-ps3	processed_pseudogene		4	10946608	10947093	ribosomal protein S11, pseudogene 3 [Source:MGI Symbol;Acc:MGI:3649802]	0.88	0.01	0.28
ENSMUSG00000085628	1031	Appbp2os	lncRNA	654810	11	85125601	85129130	amyloid beta precursor protein (cytoplasmic tail) binding protein 2, opposite strand [Source:MGI Symbol;Acc:MGI:3603817]	0.88	0.58	0.2
ENSMUSG00000085819	2903	Ube4bos1	lncRNA		4	149432342	149449734	ubiquitination factor E4B, opposite strand 1 [Source:MGI Symbol;Acc:MGI:1925072]	0.88	1.36	0.19
ENSMUSG00000096356	5682	Olfr889	protein_coding	258475	9	38026494	38032541	olfactory receptor 889 [Source:MGI Symbol;Acc:MGI:3030723]	0.88	0.19	0.28
ENSMUSG00000097891	747	Gm3650	unprocessed_pseudogene	100042074	18	43605881	43608234	predicted gene 3650 [Source:MGI Symbol;Acc:MGI:3781826]	0.88	-0.53	0.72
ENSMUSG00000103983	5577	Gm20045	lncRNA		1	171148169	171153745	predicted gene, 20045 [Source:MGI Symbol;Acc:MGI:5012230]	0.88	1.52	0.2
ENSMUSG00000105161	1607	Gm42595	lncRNA		5	110809258	110810864	predicted gene 42595 [Source:MGI Symbol;Acc:MGI:5662732]	0.88	0.59	-0.41
ENSMUSG00000105851	956	9130604C24Rik	lncRNA		5	137500935	137501890	RIKEN cDNA 9130604C24 gene [Source:MGI Symbol;Acc:MGI:1924957]	0.88	0.75	0.26
ENSMUSG00000108199	1805	Gm44249	TEC		6	92121470	92123274	predicted gene, 44249 [Source:MGI Symbol;Acc:MGI:5690641]	0.88	-1.96	-0.61
ENSMUSG00000109617	1603	Gm7669	processed_pseudogene		8	13795876	13797478	predicted gene 7669 [Source:MGI Symbol;Acc:MGI:3648911]	0.88	0.25	0.34
ENSMUSG00000110317	3592	Gm45250	lncRNA		8	26641916	26645507	predicted gene 45250 [Source:MGI Symbol;Acc:MGI:5791086]	0.88	1.81	0.26
ENSMUSG00000018648	1945	Dusp14	protein_coding	56405	11	83938867	83960087	dual specificity phosphatase 14 [Source:MGI Symbol;Acc:MGI:1927168]	0.87	0.82	-0.02
ENSMUSG00000020219	1371	Timm13	protein_coding	30055	10	80735284	80736803	translocase of inner mitochondrial membrane 13 [Source:MGI Symbol;Acc:MGI:1353432]	0.87	1.03	0.2
ENSMUSG00000020644	2438	Id2	protein_coding	15902	12	25143798	25147139	inhibitor of DNA binding 2 [Source:MGI Symbol;Acc:MGI:96397]	0.87	1.24	-0.19
ENSMUSG00000022248	7400	Rad1	protein_coding	19355	15	10486104	10499149	RAD1 checkpoint DNA exonuclease [Source:MGI Symbol;Acc:MGI:1316678]	0.87	0.56	0.18
ENSMUSG00000026568	7344	Mpc2	protein_coding	70456	1	165288206	165308783	mitochondrial pyruvate carrier 2 [Source:MGI Symbol;Acc:MGI:1917706]	0.87	0.57	0.29
ENSMUSG00000032968	1475	Inha	protein_coding	16322	1	75483721	75487010	inhibin alpha [Source:MGI Symbol;Acc:MGI:96569]	0.87	1.01	0.07
ENSMUSG00000037787	4016	Apopt1	protein_coding	68020	12	111679695	111721487	cytochrome c oxidase assembly factor 8 [Source:MGI Symbol;Acc:MGI:1915270]	0.87	0.77	-0.04
ENSMUSG00000043463	3980	Rab9b	protein_coding	319642	X	135758896	135769504	RAB9B, member RAS oncogene family [Source:MGI Symbol;Acc:MGI:2442454]	0.87	-0.12	-1.36
ENSMUSG00000043953	2598	Ccrl2	protein_coding	54199	9	110883554	110886587	chemokine (C-C motif) receptor-like 2 [Source:MGI Symbol;Acc:MGI:1920904]	0.87	-0.22	0.34
ENSMUSG00000044576	3865	Garem2	protein_coding	242915	5	30310159	30323376	GRB2 associated regulator of MAPK1 subtype 2 [Source:MGI Symbol;Acc:MGI:2685290]	0.87	0.61	0.24
ENSMUSG00000051669	1368	AU021092	protein_coding	239691	16	5029687	5040163	expressed sequence AU021092 [Source:MGI Symbol;Acc:MGI:2146559]	0.87	-0.34	0.04
ENSMUSG00000051736	3331	Fam229b	protein_coding	66337	10	38994800	39009910	family with sequence similarity 229, member B [Source:MGI Symbol;Acc:MGI:1913587]	0.87	0.77	0.26
ENSMUSG00000060950	2433	Trmt61a	protein_coding	328162	12	111644539	111650336	tRNA methyltransferase 61A [Source:MGI Symbol;Acc:MGI:2443487]	0.87	1.15	-0.46
ENSMUSG00000061702	3547	Tmem91	protein_coding	320208	7	25368564	25374591	transmembrane protein 91 [Source:MGI Symbol;Acc:MGI:2443589]	0.87	1.5	0.42
ENSMUSG00000071537	3422	Klrg2	protein_coding	74253	6	38602628	38614177	killer cell lectin-like receptor subfamily G, member 2 [Source:MGI Symbol;Acc:MGI:1921503]	0.87	1.14	0.12
ENSMUSG00000071644	2600	Eef1g	protein_coding	67160	19	8944405	8955843	eukaryotic translation elongation factor 1 gamma [Source:MGI Symbol;Acc:MGI:1914410]	0.87	0.74	0.04
ENSMUSG00000073433	1566	Arhgdig	protein_coding	14570	17	26418157	26426760	Rho GDP dissociation inhibitor (GDI) gamma [Source:MGI Symbol;Acc:MGI:108430]	0.87	1.68	0.39
ENSMUSG00000080848	472	Gm9385	processed_pseudogene		9	115869661	115870132	predicted pseudogene 9385 [Source:MGI Symbol;Acc:MGI:3646182]	0.87	0.78	0
ENSMUSG00000083044	1008	Gm12416	processed_pseudogene		4	84023132	84024139	predicted gene 12416 [Source:MGI Symbol;Acc:MGI:3650588]	0.87	0.7	0.54
ENSMUSG00000085615	3203	A330035P11Rik	lncRNA		14	122340842	122344386	RIKEN cDNA A330035P11 gene [Source:MGI Symbol;Acc:MGI:2442610]	0.87	-0.04	0.72
ENSMUSG00000097812	805	Gm26812	lncRNA		8	122576933	122587360	predicted gene, 26812 [Source:MGI Symbol;Acc:MGI:5477306]	0.87	1.26	0.27
ENSMUSG00000098698	61	Mir6960	miRNA	102465579	15	98978686	98978746	microRNA 6960 [Source:MGI Symbol;Acc:MGI:5531002]	0.87	-1.75	-1.77
ENSMUSG00000100204	2246	Gm4849	processed_pseudogene		1	19401163	19403408	predicted gene 4849 [Source:MGI Symbol;Acc:MGI:3645366]	0.87	-0.04	-0.09
ENSMUSG00000103715	1352	4933431K14Rik	TEC		9	85631131	85632482	RIKEN cDNA 4933431K14 gene [Source:MGI Symbol;Acc:MGI:1918545]	0.87	0.65	0.55
ENSMUSG00000108034	363	4930557K07Rik	lncRNA	78202	6	124987136	125026814	RIKEN cDNA 4930557K07 gene [Source:MGI Symbol;Acc:MGI:1925452]	0.87	-3.95	0.29
ENSMUSG00000108437	156	Gm19366	processed_pseudogene		7	127612201	127612356	predicted gene, 19366 [Source:MGI Symbol;Acc:MGI:5011551]	0.87	0.44	0.02
ENSMUSG00000108738	4379	Gm44777	lncRNA		7	115933490	115937868	predicted gene 44777 [Source:MGI Symbol;Acc:MGI:5753353]	0.87	0.75	0.07
ENSMUSG00000118032	602	AC120164.2	lncRNA		19	36229127	36233736	predicted gene, 50147 [Source:MGI Symbol;Acc:MGI:6302902]	0.87	0.68	0
ENSMUSG00000002458	2230	Rgs19	protein_coding	56470	2	181330212	181335770	regulator of G-protein signaling 19 [Source:MGI Symbol;Acc:MGI:1915153]	0.86	0.74	-0.1
ENSMUSG00000006445	4674	Epha2	protein_coding	13836	4	141028551	141056695	Eph receptor A2 [Source:MGI Symbol;Acc:MGI:95278]	0.86	0.98	-0.59
ENSMUSG00000019689	689	Fmc1	protein_coding	66117	6	38510437	38516384	formation of mitochondrial complex V assembly factor 1 [Source:MGI Symbol;Acc:MGI:1913367]	0.86	0.39	0.41
ENSMUSG00000023443	1985	Esx1	protein_coding	13984	X	136016146	136022832	extraembryonic, spermatogenesis, homeobox 1 [Source:MGI Symbol;Acc:MGI:1096388]	0.86	0.49	-0.53
ENSMUSG00000024844	1496	Banf1	protein_coding	23825	19	5414666	5417196	BAF nuclear assembly factor 1 [Source:MGI Symbol;Acc:MGI:1346330]	0.86	0.72	0.01
ENSMUSG00000028495	1586	Rps6	protein_coding	20104	4	86772897	86775649	ribosomal protein S6 [Source:MGI Symbol;Acc:MGI:98159]	0.86	0.93	0.04
ENSMUSG00000028741	2611	Mrto4	protein_coding	69902	4	139074746	139079887	mRNA turnover 4, ribosome maturation factor [Source:MGI Symbol;Acc:MGI:1917152]	0.86	0.84	-0.15
ENSMUSG00000038754	1975	Elovl3	protein_coding	12686	19	46120336	46124133	elongation of very long chain fatty acids (FEN1/Elo2, SUR4/Elo3, yeast)-like 3 [Source:MGI Symbol;Acc:MGI:1195976]	0.86	0.06	-0.12
ENSMUSG00000038903	2440	Ccdc68	protein_coding	381175	18	70058497	70102555	coiled-coil domain containing 68 [Source:MGI Symbol;Acc:MGI:3612676]	0.86	1	0.92
ENSMUSG00000042873	5813	Lhfpl4	protein_coding	269788	6	113145051	113172345	lipoma HMGIC fusion partner-like protein 4 [Source:MGI Symbol;Acc:MGI:3057108]	0.86	0.22	-0.43
ENSMUSG00000044176	8273	Spink10	protein_coding	328971	18	62681982	62801141	serine peptidase inhibitor, Kazal type 10 [Source:MGI Symbol;Acc:MGI:3584533]	0.86	0.73	0.34
ENSMUSG00000044894	1831	Uqcrq	protein_coding	22272	11	53318749	53321658	ubiquinol-cytochrome c reductase, complex III subunit VII [Source:MGI Symbol;Acc:MGI:107807]	0.86	0.69	0.25
ENSMUSG00000045690	3192	Wdr89	protein_coding	72338	12	75677370	75716311	WD repeat domain 89 [Source:MGI Symbol;Acc:MGI:1919588]	0.86	0.98	0.26
ENSMUSG00000047632	1772	Fgfbp3	protein_coding	72514	19	36894950	36897015	fibroblast growth factor binding protein 3 [Source:MGI Symbol;Acc:MGI:1919764]	0.86	0.53	-0.09
ENSMUSG00000047844	837	Bex4	protein_coding	406217	X	135039745	135041192	brain expressed X-linked 4 [Source:MGI Symbol;Acc:MGI:3606746]	0.86	1.33	-0.08
ENSMUSG00000050947	5540	Amigo1	protein_coding	229715	3	108093651	108099602	adhesion molecule with Ig like domain 1 [Source:MGI Symbol;Acc:MGI:2653612]	0.86	0.74	0.09
ENSMUSG00000053925	1671	Gm9929	lncRNA		1	170696214	170709290	predicted gene 9929 [Source:MGI Symbol;Acc:MGI:3708526]	0.86	-0.83	0.51
ENSMUSG00000057880	7748	Abat	protein_coding	268860	16	8331293	8439432	4-aminobutyrate aminotransferase [Source:MGI Symbol;Acc:MGI:2443582]	0.86	1.16	-0.13
ENSMUSG00000066809	78	Gm10180	processed_pseudogene		9	25012700	25012777	predicted gene 10180 [Source:MGI Symbol;Acc:MGI:3701608]	0.86	-0.18	0.3
ENSMUSG00000074516	480	Gm10709	processed_pseudogene		9	7751726	7752205	predicted gene 10709 [Source:MGI Symbol;Acc:MGI:3642754]	0.86	0.87	0.01
ENSMUSG00000079942	393	Rpl28-ps3	processed_pseudogene		4	125963660	125964052	ribosomal protein L28, pseudogene 3 [Source:MGI Symbol;Acc:MGI:3650282]	0.86	0.77	-0.01
ENSMUSG00000085408	2436	C530005A16Rik	lncRNA	654318	4	116446930	116454827	RIKEN cDNA C530005A16 gene [Source:MGI Symbol;Acc:MGI:3612454]	0.86	1.95	0.24
ENSMUSG00000086794	440	Gm11642	lncRNA		11	103614776	103615358	predicted gene 11642 [Source:MGI Symbol;Acc:MGI:3651889]	0.86	-0.73	-0.38
ENSMUSG00000093622	385	Gm20703	lncRNA		17	71141659	71143039	predicted gene 20703 [Source:MGI Symbol;Acc:MGI:5313150]	0.86	0.44	0.36
ENSMUSG00000096957	1856	E230013L22Rik	lncRNA	102132	8	11527929	11530241	RIKEN cDNA E230013L22 gene [Source:MGI Symbol;Acc:MGI:2142601]	0.86	1.5	-0.07
ENSMUSG00000104241	319	Gm9442	processed_pseudogene		3	51310265	51310583	predicted gene 9442 [Source:MGI Symbol;Acc:MGI:3779852]	0.86	0.63	-0.39
ENSMUSG00000109460	843	Gm45591	lncRNA		7	98970407	98971662	predicted gene 45591 [Source:MGI Symbol;Acc:MGI:5791427]	0.86	-0.92	0.14
ENSMUSG00000111012	571	Gm7588	processed_pseudogene		9	13780002	13780572	predicted gene 7588 [Source:MGI Symbol;Acc:MGI:3647022]	0.86	-0.43	-0.48
ENSMUSG00000116632	1455	Magef1	transcribed_processed_pseudogene	76222	16	21150652	21152106	MAGE family member F1 [Source:MGI Symbol;Acc:MGI:1923472]	0.86	1.03	-0.13
ENSMUSG00000007892	499	Rplp1	protein_coding	56040	9	61820566	61821824	ribosomal protein, large, P1 [Source:MGI Symbol;Acc:MGI:1927099]	0.85	0.94	0.5
ENSMUSG00000009927	2691	Rps25	protein_coding	75617	9	44318436	44321724	ribosomal protein S25 [Source:MGI Symbol;Acc:MGI:1922867]	0.85	0.61	0.1
ENSMUSG00000020444	1835	Guk1	protein_coding	14923	11	59074701	59083038	guanylate kinase 1 [Source:MGI Symbol;Acc:MGI:95871]	0.85	0.43	0.14
ENSMUSG00000021213	1434	Akr1c13	protein_coding	27384	13	4241149	4255595	aldo-keto reductase family 1, member C13 [Source:MGI Symbol;Acc:MGI:1351662]	0.85	0.25	0.02
ENSMUSG00000022358	6976	Fbxo32	protein_coding	67731	15	58039275	58078328	F-box protein 32 [Source:MGI Symbol;Acc:MGI:1914981]	0.85	0.67	2.26
ENSMUSG00000024696	1790	Lpxn	protein_coding	107321	19	12773557	12811171	leupaxin [Source:MGI Symbol;Acc:MGI:2147677]	0.85	1.07	0.5
ENSMUSG00000028010	1714	Gar1	protein_coding	68147	3	129618561	129625045	GAR1 ribonucleoprotein [Source:MGI Symbol;Acc:MGI:1930948]	0.85	0.82	-0.01
ENSMUSG00000030411	8372	Nova2	protein_coding	384569	7	18659813	18699244	NOVA alternative splicing regulator 2 [Source:MGI Symbol;Acc:MGI:104296]	0.85	0.44	0.33
ENSMUSG00000036858	1283	Ptcra	protein_coding	19208	17	47066589	47074638	pre T cell antigen receptor alpha [Source:MGI Symbol;Acc:MGI:104857]	0.85	0.42	0.18
ENSMUSG00000037347	2206	Chst7	protein_coding	60322	X	19925799	19963760	carbohydrate (N-acetylglucosamino) sulfotransferase 7 [Source:MGI Symbol;Acc:MGI:1891767]	0.85	0.38	0.5
ENSMUSG00000040167	5721	Ikzf5	protein_coding	67143	7	130990381	131012250	IKAROS family zinc finger 5 [Source:MGI Symbol;Acc:MGI:1914393]	0.85	0.3	0.58
ENSMUSG00000041881	1828	Ndufa7	protein_coding	66416	17	34043546	34057291	NADH:ubiquinone oxidoreductase subunit A7 [Source:MGI Symbol;Acc:MGI:1913666]	0.85	0.83	0.1
ENSMUSG00000042622	2594	Maff	protein_coding	17133	15	79230821	79243276	v-maf musculoaponeurotic fibrosarcoma oncogene family, protein F (avian) [Source:MGI Symbol;Acc:MGI:96910]	0.85	1.03	0.37
ENSMUSG00000058603	414	Rpl28-ps1	processed_pseudogene		1	127966306	127966719	ribosomal protein L28, pseudogene 1 [Source:MGI Symbol;Acc:MGI:3705349]	0.85	0.87	0.04
ENSMUSG00000060938	1444	Rpl26	protein_coding	19941	11	68792409	68797815	ribosomal protein L26 [Source:MGI Symbol;Acc:MGI:106022]	0.85	0.68	0.16
ENSMUSG00000061723	1583	Tnnt3	protein_coding	21957	7	142052573	142069746	troponin T3, skeletal, fast [Source:MGI Symbol;Acc:MGI:109550]	0.85	-1.96	-0.09
ENSMUSG00000066443	481	Gm10163	processed_pseudogene		9	88272890	88273370	predicted pseudogene 10163 [Source:MGI Symbol;Acc:MGI:3704341]	0.85	0.4	-0.18
ENSMUSG00000068329	2946	Htra2	protein_coding	64704	6	83028247	83032254	HtrA serine peptidase 2 [Source:MGI Symbol;Acc:MGI:1928676]	0.85	0.63	0.06
ENSMUSG00000069972	453	Rps13-ps2	processed_pseudogene		7	88179654	88180106	ribosomal protein S13, pseudogene 2 [Source:MGI Symbol;Acc:MGI:3704295]	0.85	0.68	0
ENSMUSG00000073478	1687	D730003I15Rik	lncRNA		1	190956651	190958337	RIKEN cDNA D730003I15 gene [Source:MGI Symbol;Acc:MGI:1925971]	0.85	1.16	0.12
ENSMUSG00000076437	1131	Selenoh	protein_coding	72657	2	84499559	84501114	selenoprotein H [Source:MGI Symbol;Acc:MGI:1919907]	0.85	0.65	0.15
ENSMUSG00000079593	827	Gm14597	protein_coding	71159	X	52576568	52610946	RIKEN cDNA 4933416I08 gene [Source:MGI Symbol;Acc:MGI:1918409]	0.85	-1.25	0.25
ENSMUSG00000080885	642	Rpl10-ps6	processed_pseudogene		19	37272554	37273195	ribosomal protein L10, pseudogene 6 [Source:MGI Symbol;Acc:MGI:3782343]	0.85	0.61	-0.08
ENSMUSG00000082920	785	Gm13864	processed_pseudogene		6	34763614	34764398	predicted gene 13864 [Source:MGI Symbol;Acc:MGI:3651491]	0.85	0.92	-0.43
ENSMUSG00000083619	573	Gm14414	processed_pseudogene		2	177152068	177152640	predicted gene 14414 [Source:MGI Symbol;Acc:MGI:3652253]	0.85	0.98	0.43
ENSMUSG00000099406	216	Gm29408	lncRNA		9	90821033	90821248	predicted gene 29408 [Source:MGI Symbol;Acc:MGI:5580114]	0.85	0.97	0.34
ENSMUSG00000101452	577	Gm28530	processed_pseudogene		9	98183703	98184279	predicted gene 28530 [Source:MGI Symbol;Acc:MGI:5579236]	0.85	0.42	-0.37
ENSMUSG00000103292	2802	Gm35048	TEC		1	90448218	90451019	predicted gene, 35048 [Source:MGI Symbol;Acc:MGI:5594207]	0.85	-1.03	0.11
ENSMUSG00000107994	1813	D830050J10Rik	lncRNA		6	115652929	115654741	RIKEN cDNA D830050J10 gene [Source:MGI Symbol;Acc:MGI:2444203]	0.85	0.68	-0.71
ENSMUSG00000109059	468	Gm9354	processed_pseudogene		7	51107808	51108275	predicted gene 9354 [Source:MGI Symbol;Acc:MGI:3647598]	0.85	0.57	-0.36
ENSMUSG00000110630	1516	K230015D01Rik	lncRNA		8	105168903	105170418	RIKEN cDNA K230015D01 gene [Source:MGI Symbol;Acc:MGI:3642019]	0.85	0.38	0.81
ENSMUSG00000118314	1535	1700001K23Rik	lncRNA	69319	19	53237167	53253836	RIKEN cDNA 1700001K23 gene [Source:MGI Symbol;Acc:MGI:1916569]	0.85	-0.33	-0.5
ENSMUSG00000018659	2925	Pnpo	protein_coding	103711	11	96828651	96834812	pyridoxine 5'-phosphate oxidase [Source:MGI Symbol;Acc:MGI:2144151]	0.84	0.74	0.02
ENSMUSG00000025731	1766	Mettl26	protein_coding	68347	17	26094048	26096143	methyltransferase like 26 [Source:MGI Symbol;Acc:MGI:1915597]	0.84	0.58	0.05
ENSMUSG00000025785	6013	Exosc7	protein_coding	66446	9	122942280	122965194	exosome component 7 [Source:MGI Symbol;Acc:MGI:1913696]	0.84	0.56	0.01
ENSMUSG00000026149	1508	Tm4sf20	protein_coding	66261	1	82734370	82746182	transmembrane 4 L six family member 20 [Source:MGI Symbol;Acc:MGI:1913511]	0.84	4.15	2.46
ENSMUSG00000026639	6612	Lamb3	protein_coding	16780	1	192890007	193026186	laminin, beta 3 [Source:MGI Symbol;Acc:MGI:99915]	0.84	1.05	1
ENSMUSG00000028217	4474	Cdh17	protein_coding	12557	4	11758147	11817895	cadherin 17 [Source:MGI Symbol;Acc:MGI:1095414]	0.84	1.87	-0.02
ENSMUSG00000029797	15863	Sspo	protein_coding	243369	6	48425163	48478184	SCO-spondin [Source:MGI Symbol;Acc:MGI:2674311]	0.84	1.08	-0.27
ENSMUSG00000030922	7134	Lyrm1	protein_coding	73919	7	119495084	119556186	LYR motif containing 1 [Source:MGI Symbol;Acc:MGI:1921169]	0.84	1.03	0.27
ENSMUSG00000034175	2790	Rhbdd3	protein_coding	279766	11	5048926	5056093	rhomboid domain containing 3 [Source:MGI Symbol;Acc:MGI:2444684]	0.84	0.9	0.39
ENSMUSG00000040269	783	Mrps28	protein_coding	66230	3	8867206	8988978	mitochondrial ribosomal protein S28 [Source:MGI Symbol;Acc:MGI:1913480]	0.84	0.68	0.3
ENSMUSG00000047215	3081	Rpl9	protein_coding	20005	5	65545707	65548787	ribosomal protein L9 [Source:MGI Symbol;Acc:MGI:1298373]	0.84	0.55	-0.1
ENSMUSG00000051557	2329	Pusl1	protein_coding	433813	4	155972336	155976238	pseudouridylate synthase-like 1 [Source:MGI Symbol;Acc:MGI:3047787]	0.84	0.68	0.02
ENSMUSG00000065126	70	Snord104	snoRNA	100216537	11	106391819	106391888	small nucleolar RNA, C/D box 104 [Source:MGI Symbol;Acc:MGI:3819515]	0.84	0.81	0.36
ENSMUSG00000069223	900	4930451E10Rik	lncRNA	78111	13	55922949	55932318	RIKEN cDNA 4930451E10 gene [Source:MGI Symbol;Acc:MGI:1925361]	0.84	0.77	0.94
ENSMUSG00000079055	5332	Slc8a3	protein_coding	110893	12	81244689	81379954	solute carrier family 8 (sodium/calcium exchanger), member 3 [Source:MGI Symbol;Acc:MGI:107976]	0.84	2.17	1.01
ENSMUSG00000081880	1559	Gm5385	processed_pseudogene		X	40337452	40339010	predicted gene 5385 [Source:MGI Symbol;Acc:MGI:3644448]	0.84	0.91	0.17
ENSMUSG00000081992	798	Gm13408	processed_pseudogene		2	34455011	34455808	predicted gene 13408 [Source:MGI Symbol;Acc:MGI:3649613]	0.84	0.76	-0.08
ENSMUSG00000083854	351	Dnajc19-ps	processed_pseudogene		7	103531861	103532211	DnaJ heat shock protein family (Hsp40) member C19, pseudogene [Source:MGI Symbol;Acc:MGI:3709029]	0.84	0.46	-0.03
ENSMUSG00000088609	57	Gm24187	miRNA						0.84	0.22	0.87
ENSMUSG00000093686	354	Gm4705	processed_pseudogene		17	66720626	66720979	predicted gene 4705 [Source:MGI Symbol;Acc:MGI:3782885]	0.84	0.63	0.5
ENSMUSG00000101736	459	Gm29335	processed_pseudogene		1	88650088	88650546	predicted gene 29335 [Source:MGI Symbol;Acc:MGI:5580041]	0.84	2.34	0.51
ENSMUSG00000103933	198	Gm36964	processed_pseudogene		1	8886066	8886263	predicted gene, 36964 [Source:MGI Symbol;Acc:MGI:5610192]	0.84	0.42	-0.56
ENSMUSG00000105189	533	Gm7774	processed_pseudogene		5	126103005	126103537	predicted gene 7774 [Source:MGI Symbol;Acc:MGI:3646056]	0.84	0.61	0.19
ENSMUSG00000110661	4031	Gm31805	lncRNA		8	96555226	96560303	predicted gene, 31805 [Source:MGI Symbol;Acc:MGI:5590964]	0.84	1.72	0
ENSMUSG00000112770	1260	Gm48210	TEC		12	4272102	4273361	predicted gene, 48210 [Source:MGI Symbol;Acc:MGI:6097604]	0.84	0.82	0.07
ENSMUSG00000113029	1068	Gm40578	lncRNA		12	111416839	111467274	predicted gene, 40578 [Source:MGI Symbol;Acc:MGI:5623463]	0.84	0.51	0.74
ENSMUSG00000113361	2189	B930059L03Rik	lncRNA		12	110556946	110559134	RIKEN cDNA B930059L03 gene [Source:MGI Symbol;Acc:MGI:2442724]	0.84	2.07	0.18
ENSMUSG00000005718	2541	Tfap4	protein_coding	83383	16	4362525	4377718	transcription factor AP4 [Source:MGI Symbol;Acc:MGI:103239]	0.83	1.01	0.98
ENSMUSG00000024421	10745	Lama3	protein_coding	16774	18	12466876	12716070	laminin, alpha 3 [Source:MGI Symbol;Acc:MGI:99909]	0.83	-0.78	0.44
ENSMUSG00000027954	1830	Efna1	protein_coding	13636	3	89179040	89188449	ephrin A1 [Source:MGI Symbol;Acc:MGI:103236]	0.83	0.74	0.32
ENSMUSG00000029551	2893	Psmg3	protein_coding	66506	5	139809347	139812640	proteasome (prosome, macropain) assembly chaperone 3 [Source:MGI Symbol;Acc:MGI:1913756]	0.83	0.68	-0.03
ENSMUSG00000033032	3680	Afap1l1	protein_coding	106877	18	61863332	61919773	actin filament associated protein 1-like 1 [Source:MGI Symbol;Acc:MGI:2147199]	0.83	1.18	-0.01
ENSMUSG00000033862	4304	Cdk10	protein_coding	234854	8	123951581	123958989	cyclin-dependent kinase 10 [Source:MGI Symbol;Acc:MGI:2448549]	0.83	0.7	0.22
ENSMUSG00000034209	1413	Rasl10a	protein_coding	75668	11	5008128	5010385	RAS-like, family 10, member A [Source:MGI Symbol;Acc:MGI:1922918]	0.83	-0.48	-0.01
ENSMUSG00000034795	1985	Ccdc122	protein_coding	108811	14	77274212	77349697	coiled-coil domain containing 122 [Source:MGI Symbol;Acc:MGI:1918358]	0.83	0.25	0.09
ENSMUSG00000042745	1160	Id1	protein_coding	15901	2	152578171	152579330	inhibitor of DNA binding 1, HLH protein [Source:MGI Symbol;Acc:MGI:96396]	0.83	1.22	-0.58
ENSMUSG00000044471	7378	Lncpint	lncRNA	232685	6	31059500	31197423	long non-protein coding RNA, Trp53 induced transcript [Source:MGI Symbol;Acc:MGI:2673128]	0.83	0.36	0.69
ENSMUSG00000045075	2250	Gm9796	lncRNA		11	95587720	95589969	predicted gene 9796 [Source:MGI Symbol;Acc:MGI:3648412]	0.83	-0.97	-0.04
ENSMUSG00000045140	2733	Pigw	protein_coding	70325	11	84767141	84771111	phosphatidylinositol glycan anchor biosynthesis, class W [Source:MGI Symbol;Acc:MGI:1917575]	0.83	1.02	-0.06
ENSMUSG00000048709	292	Gm8666	processed_pseudogene		X	74518838	74519129	predicted gene 8666 [Source:MGI Symbol;Acc:MGI:3648747]	0.83	0.98	0.07
ENSMUSG00000055839	1398	Elob	protein_coding	67673	17	24043712	24048110	elongin B [Source:MGI Symbol;Acc:MGI:1914923]	0.83	0.74	0.23
ENSMUSG00000078249	1626	Hmga1b	protein_coding	111241	11	120653620	120655245	high mobility group AT-hook 1B [Source:MGI Symbol;Acc:MGI:96161]	0.83	0.68	0.27
ENSMUSG00000083567	630	Gm11451	processed_pseudogene		2	162740814	162741443	predicted gene 11451 [Source:MGI Symbol;Acc:MGI:3705412]	0.83	0.22	0.25
ENSMUSG00000084166	717	Gm6451	processed_pseudogene		X	150196664	150197380	predicted gene 6451 [Source:MGI Symbol;Acc:MGI:3648305]	0.83	0.77	-0.17
ENSMUSG00000086015	1269	4833417C18Rik	lncRNA	73906	11	95749691	95751870	RIKEN cDNA 4833417C18 gene [Source:MGI Symbol;Acc:MGI:1921156]	0.83	-1.6	1.03
ENSMUSG00000086841	462	2410006H16Rik	lncRNA	69221	11	62493703	62495633	RIKEN cDNA 2410006H16 gene [Source:MGI Symbol;Acc:MGI:1916471]	0.83	0.83	0.28
ENSMUSG00000091577	4275	Gm6211	transcribed_processed_pseudogene		13	103296303	103300577	predicted gene 6211 [Source:MGI Symbol;Acc:MGI:3646534]	0.83	0.58	0.2
ENSMUSG00000093579	844	Gm20036	lncRNA		12	101879499	101881594	predicted gene, 20036 [Source:MGI Symbol;Acc:MGI:5012221]	0.83	1.71	0.55
ENSMUSG00000096145	840	Vkorc1	protein_coding	27973	7	127492235	127494789	vitamin K epoxide reductase complex, subunit 1 [Source:MGI Symbol;Acc:MGI:106442]	0.83	-0.19	0.42
ENSMUSG00000113625	642	Gm3379	processed_pseudogene		12	109860886	109861527	predicted gene 3379 [Source:MGI Symbol;Acc:MGI:3781557]	0.83	0.78	-0.1
ENSMUSG00000114254	220	Gm48067	processed_pseudogene		13	83835341	83835560	predicted gene, 48067 [Source:MGI Symbol;Acc:MGI:6097396]	0.83	0.54	0.15
ENSMUSG00000114738	793	Gm41041	processed_pseudogene		13	101045605	101046397	predicted gene, 41041 [Source:MGI Symbol;Acc:MGI:5623926]	0.83	1.43	0.72
ENSMUSG00000117804	580	AC121967.1	processed_pseudogene		19	9193745	9194324	predicted gene 6252 [Source:MGI Symbol;Acc:MGI:3644748]	0.83	0.28	0.17
ENSMUSG00000021221	4225	Dpf3	protein_coding	70127	12	83260519	83534490	D4, zinc and double PHD fingers, family 3 [Source:MGI Symbol;Acc:MGI:1917377]	0.82	1.43	-0.34
ENSMUSG00000024414	985	Mrpl27	protein_coding	94064	11	94544593	94550915	mitochondrial ribosomal protein L27 [Source:MGI Symbol;Acc:MGI:2137224]	0.82	0.69	-0.06
ENSMUSG00000025264	3805	Tsr2	protein_coding	69499	X	149870090	149879539	TSR2 20S rRNA accumulation [Source:MGI Symbol;Acc:MGI:1916749]	0.82	0.97	-0.09
ENSMUSG00000035394	2600	Cfap53	protein_coding	74453	18	74416161	74493057	cilia and flagella associated protein 53 [Source:MGI Symbol;Acc:MGI:1921703]	0.82	1.8	0.33
ENSMUSG00000038510	1924	Rpf2	protein_coding	67239	10	40099242	40123032	ribosome production factor 2 homolog [Source:MGI Symbol;Acc:MGI:1914489]	0.82	0.81	-0.3
ENSMUSG00000046733	2083	Gprc5a	protein_coding	232431	6	135042649	135061707	G protein-coupled receptor, family C, group 5, member A [Source:MGI Symbol;Acc:MGI:1891250]	0.82	0.88	-0.44
ENSMUSG00000050299	402	Gm9843	processed_pseudogene		16	76200139	76200540	predicted gene 9843 [Source:MGI Symbol;Acc:MGI:3708621]	0.82	0.75	0.16
ENSMUSG00000051169	2159	Rpusd3	protein_coding	101122	6	113392280	113396301	RNA pseudouridylate synthase domain containing 3 [Source:MGI Symbol;Acc:MGI:2141440]	0.82	0.37	0.26
ENSMUSG00000056411	2428	Gm12500	lncRNA	791415	3	107992900	107995327	predicted gene 12500 [Source:MGI Symbol;Acc:MGI:3650304]	0.82	0.77	-0.45
ENSMUSG00000071103	2740	1700029J07Rik	protein_coding	69479	8	46406643	46428477	RIKEN cDNA 1700029J07 gene [Source:MGI Symbol;Acc:MGI:1916729]	0.82	0.22	0.4
ENSMUSG00000074657	6990	Kif5a	protein_coding	16572	10	127061565	127099217	kinesin family member 5A [Source:MGI Symbol;Acc:MGI:109564]	0.82	-0.67	0.01
ENSMUSG00000080928	616	Hmgb1-ps6	processed_pseudogene		16	31810071	31810686	high mobility group box 1, pseudogene 6 [Source:MGI Symbol;Acc:MGI:3776507]	0.82	-0.14	0.45
ENSMUSG00000083087	859	Gm11249	processed_pseudogene		4	67849118	67849976	predicted gene 11249 [Source:MGI Symbol;Acc:MGI:3650834]	0.82	0.98	0.06
ENSMUSG00000084772	1179	Gm15473	lncRNA		6	17058805	17064995	predicted gene 15473 [Source:MGI Symbol;Acc:MGI:3705105]	0.82	0.37	0.36
ENSMUSG00000085152	581	Gm11496	lncRNA		11	88883866	88887370	predicted gene 11496 [Source:MGI Symbol;Acc:MGI:3649410]	0.82	0.47	1.01
ENSMUSG00000086877	1581	A230072C01Rik	lncRNA		X	20827923	20852976	RIKEN cDNA A230072C01 gene [Source:MGI Symbol;Acc:MGI:2444644]	0.82	0.89	-0.08
ENSMUSG00000090704	1162	Trp53-ps	processed_pseudogene		17	54726708	54727869	transformation related protein 53, pseudogene [Source:MGI Symbol;Acc:MGI:98835]	0.82	0.5	0.21
ENSMUSG00000095526	333	Gm10243	processed_pseudogene		6	48500452	48500784	predicted gene 10243 [Source:MGI Symbol;Acc:MGI:3704266]	0.82	0.67	0.01
ENSMUSG00000098269	117	Mir8094	miRNA	102465886	17	35470265	35470381	microRNA 8094 [Source:MGI Symbol;Acc:MGI:5530895]	0.82	0.23	0.55
ENSMUSG00000107968	229	Gm44419	processed_pseudogene		6	65127981	65128209	predicted gene, 44419 [Source:MGI Symbol;Acc:MGI:5690811]	0.82	1.05	-0.03
ENSMUSG00000112022	774	Gm2436	unprocessed_pseudogene	100039815	12	55188894	55201681	predicted gene 2436 [Source:MGI Symbol;Acc:MGI:3780603]	0.82	-0.69	-0.38
ENSMUSG00000115194	381	Gm48909	processed_pseudogene		14	48933058	48933438	predicted gene 48909 [Source:MGI Symbol;Acc:MGI:6117475]	0.82	1.02	0.24
ENSMUSG00000117244	1603	Gm9210	processed_pseudogene		17	53503479	53505595	predicted gene 9210 [Source:MGI Symbol;Acc:MGI:3648129]	0.82	-1.43	0.68
ENSMUSG00000007888	1644	Crlf1	protein_coding	12931	8	70945808	70956731	cytokine receptor-like factor 1 [Source:MGI Symbol;Acc:MGI:1340030]	0.81	0.21	0.21
ENSMUSG00000014243	732	Zswim7	protein_coding	69747	11	62158050	62172201	zinc finger SWIM-type containing 7 [Source:MGI Symbol;Acc:MGI:1916997]	0.81	0.28	0.32
ENSMUSG00000026547	2082	Tagln2	protein_coding	21346	1	172327614	172334947	transgelin 2 [Source:MGI Symbol;Acc:MGI:1312985]	0.81	0.59	-0.12
ENSMUSG00000026922	2130	Agpat2	protein_coding	67512	2	26483069	26494429	1-acylglycerol-3-phosphate O-acyltransferase 2 (lysophosphatidic acid acyltransferase, beta) [Source:MGI Symbol;Acc:MGI:1914762]	0.81	0.74	0.34
ENSMUSG00000028469	4667	Npr2	protein_coding	230103	4	43631935	43651244	natriuretic peptide receptor 2 [Source:MGI Symbol;Acc:MGI:97372]	0.81	0.94	0.17
ENSMUSG00000030353	3598	Tead4	protein_coding	21679	6	128201251	128277786	TEA domain family member 4 [Source:MGI Symbol;Acc:MGI:106907]	0.81	0.83	-0.24
ENSMUSG00000032446	4155	Eomes	protein_coding	13813	9	118307280	118315200	eomesodermin [Source:MGI Symbol;Acc:MGI:1201683]	0.81	0.9	-0.79
ENSMUSG00000035337	1162	Uchl4	protein_coding	93841	9	64142483	64143644	ubiquitin carboxyl-terminal esterase L4 [Source:MGI Symbol;Acc:MGI:1890440]	0.81	0.66	-0.1
ENSMUSG00000037977	2912	6430571L13Rik	protein_coding	235599	9	107217801	107229621	RIKEN cDNA 6430571L13 gene [Source:MGI Symbol;Acc:MGI:2445137]	0.81	0.48	-0.05
ENSMUSG00000039810	4384	Zc3h10	protein_coding	103284	10	128377832	128383643	zinc finger CCCH type containing 10 [Source:MGI Symbol;Acc:MGI:2143670]	0.81	0.7	0.22
ENSMUSG00000041358	3731	Nutm1	protein_coding	213765	2	112078293	112089636	NUT midline carcinoma, family member 1 [Source:MGI Symbol;Acc:MGI:2661384]	0.81	-0.12	-0.01
ENSMUSG00000043618	447	Eif5al3-ps	processed_pseudogene		5	90280088	90280534	eukaryotic translation initiation factor 5A-like 3, pseudogene [Source:MGI Symbol;Acc:MGI:3643585]	0.81	0.6	0.02
ENSMUSG00000043999	2926	Gpr75	protein_coding	237716	11	30835358	30843729	G protein-coupled receptor 75 [Source:MGI Symbol;Acc:MGI:2441843]	0.81	0.8	0.08
ENSMUSG00000046330	1410	Rpl37a	protein_coding	19981	1	72750449	72752972	ribosomal protein L37a [Source:MGI Symbol;Acc:MGI:98068]	0.81	0.65	0.34
ENSMUSG00000052485	1583	Tmem171	protein_coding	380863	13	98822743	98831342	transmembrane protein 171 [Source:MGI Symbol;Acc:MGI:2685751]	0.81	0.69	0.14
ENSMUSG00000055633	1258	Zfp580	protein_coding	68992	7	5054537	5056722	zinc finger protein 580 [Source:MGI Symbol;Acc:MGI:1916242]	0.81	0.6	0.16
ENSMUSG00000059213	3781	Ddn	protein_coding	13199	15	98701658	98707371	dendrin [Source:MGI Symbol;Acc:MGI:108101]	0.81	2.16	0.29
ENSMUSG00000065037	331	Rn7sk	misc_RNA						0.81	0.87	0.14
ENSMUSG00000086075	3561	Gm15728	lncRNA		5	117527204	117531563	predicted gene 15728 [Source:MGI Symbol;Acc:MGI:3783171]	0.81	0.91	-0.04
ENSMUSG00000091613	850	Gm17046	processed_pseudogene		14	16591848	16592697	predicted gene 17046 [Source:MGI Symbol;Acc:MGI:4937873]	0.81	0.62	-0.03
ENSMUSG00000097375	5598	6720427I07Rik	lncRNA		13	48686381	48699976	RIKEN cDNA 6720427I07 gene [Source:MGI Symbol;Acc:MGI:1924398]	0.81	1.11	0.03
ENSMUSG00000097875	2901	Gm26704	lncRNA		15	38866680	38869580	predicted gene, 26704 [Source:MGI Symbol;Acc:MGI:5477198]	0.81	0.16	0.19
ENSMUSG00000098702	2296	1500015A07Rik	lncRNA	68982	18	61859461	61868988	RIKEN cDNA 1500015A07 gene [Source:MGI Symbol;Acc:MGI:1916232]	0.81	1.17	-0.03
ENSMUSG00000102914	250	Gm35106	processed_pseudogene		3	65876323	65876572	predicted gene, 35106 [Source:MGI Symbol;Acc:MGI:5594265]	0.81	0.85	-0.18
ENSMUSG00000103928	2437	Gm37893	TEC		1	151321056	151323492	predicted gene, 37893 [Source:MGI Symbol;Acc:MGI:5611121]	0.81	-1.54	0.62
ENSMUSG00000109724	3442	Gm18194	transcribed_processed_pseudogene		7	12529650	12533091	predicted gene, 18194 [Source:MGI Symbol;Acc:MGI:5010379]	0.81	0.57	0.04
ENSMUSG00000116475	240	Gm19945	processed_pseudogene		15	76034568	76034807	predicted gene, 19945 [Source:MGI Symbol;Acc:MGI:5012130]	0.81	1.48	0.16
ENSMUSG00000118239	1692	AC166575.1	lncRNA		17	31786137	31787828	predicted gene, 50107 [Source:MGI Symbol;Acc:MGI:6302841]	0.81	1.11	0.22
ENSMUSG00000013701	1786	Timm23	protein_coding	53600	14	31902119	31923855	translocase of inner mitochondrial membrane 23 [Source:MGI Symbol;Acc:MGI:1858317]	0.8	0.79	0
ENSMUSG00000019850	7226	Tnfaip3	protein_coding	21929	10	18876658	18891405	tumor necrosis factor, alpha-induced protein 3 [Source:MGI Symbol;Acc:MGI:1196377]	0.8	0.83	-0.28
ENSMUSG00000020895	1369	Tmem107	protein_coding	66910	11	68961632	68964119	transmembrane protein 107 [Source:MGI Symbol;Acc:MGI:1914160]	0.8	0.67	0.42
ENSMUSG00000021660	1739	Btf3	protein_coding	218490	13	98446404	98453514	basic transcription factor 3 [Source:MGI Symbol;Acc:MGI:1202875]	0.8	0.66	0.07
ENSMUSG00000024037	5439	Wdr4	protein_coding	57773	17	31713296	31738954	WD repeat domain 4 [Source:MGI Symbol;Acc:MGI:1889002]	0.8	0.79	-0.13
ENSMUSG00000031671	1903	Setd6	protein_coding	66083	8	96442509	96445638	SET domain containing 6 [Source:MGI Symbol;Acc:MGI:1913333]	0.8	0.48	-0.04
ENSMUSG00000034343	8842	Ube2f	protein_coding	67921	1	91178026	91218059	ubiquitin-conjugating enzyme E2F (putative) [Source:MGI Symbol;Acc:MGI:1915171]	0.8	0.47	-0.2
ENSMUSG00000041911	5396	Dlx1	protein_coding	13390	2	71358457	71364325	distal-less homeobox 1 [Source:MGI Symbol;Acc:MGI:94901]	0.8	0.86	-0.56
ENSMUSG00000054342	5115	Kcnn4	protein_coding	16534	7	24069688	24086115	potassium intermediate/small conductance calcium-activated channel, subfamily N, member 4 [Source:MGI Symbol;Acc:MGI:1277957]	0.8	0.63	-0.03
ENSMUSG00000055093	471	Gm8430	processed_pseudogene		6	122433863	122434333	ribosomal protein S27A, pseudogene 3 [Source:MGI Symbol;Acc:MGI:3645406]	0.8	0.66	-0.04
ENSMUSG00000061477	2015	Rps7	protein_coding	20115	12	28680853	28685952	ribosomal protein S7 [Source:MGI Symbol;Acc:MGI:1333818]	0.8	0.66	0.4
ENSMUSG00000062753	1912	AI413582	protein_coding	106672	17	27782547	27784730	expressed sequence AI413582 [Source:MGI Symbol;Acc:MGI:2146839]	0.8	0.73	0.41
ENSMUSG00000063856	1441	Gpx1	protein_coding	14775	9	108216102	108217542	glutathione peroxidase 1 [Source:MGI Symbol;Acc:MGI:104887]	0.8	0.79	0.13
ENSMUSG00000064542	70	Gm22980	snoRNA	115490044	4	117011290	117011359	predicted gene, 22980 [Source:MGI Symbol;Acc:MGI:5452757]	0.8	0.16	-0.88
ENSMUSG00000071415	1770	Rpl23	protein_coding	65019	11	97668353	97673263	ribosomal protein L23 [Source:MGI Symbol;Acc:MGI:1929455]	0.8	0.64	0.13
ENSMUSG00000079033	1404	Mef2b	protein_coding	17259	8	70592361	70620138	myocyte enhancer factor 2B [Source:MGI Symbol;Acc:MGI:104526]	0.8	0.94	0.2
ENSMUSG00000085632	2186	Gm12381	lncRNA	102636968	4	38571667	38855483	predicted gene 12381 [Source:MGI Symbol;Acc:MGI:3651851]	0.8	1.19	-0.89
ENSMUSG00000087203	5352	Gm13986	lncRNA	329496	2	117687772	117941683	predicted gene 13986 [Source:MGI Symbol;Acc:MGI:3651937]	0.8	-1.82	0.51
ENSMUSG00000090137	1498	Uba52	protein_coding	22186	8	70960913	70963451	ubiquitin A-52 residue ribosomal protein fusion product 1 [Source:MGI Symbol;Acc:MGI:98887]	0.8	0.67	-0.09
ENSMUSG00000097786	995	4933429H19Rik	lncRNA		3	30846719	30847713	RIKEN cDNA 4933429H19 gene [Source:MGI Symbol;Acc:MGI:1918530]	0.8	1.59	-1
ENSMUSG00000116757	798	Gm4786	processed_pseudogene		17	16777508	16778305	predicted gene 4786 [Source:MGI Symbol;Acc:MGI:3644879]	0.8	0.82	0.17
ENSMUSG00000023967	3690	Mrps18a	protein_coding	68565	17	46421912	46439836	mitochondrial ribosomal protein S18A [Source:MGI Symbol;Acc:MGI:1915815]	0.79	0.67	-0.11
ENSMUSG00000025362	1544	Rps26	protein_coding	27370	10	128460403	128462616	ribosomal protein S26 [Source:MGI Symbol;Acc:MGI:1351628]	0.79	0.77	0.34
ENSMUSG00000028848	1482	Gpn2	protein_coding	100210	4	133311673	133319046	GPN-loop GTPase 2 [Source:MGI Symbol;Acc:MGI:2140368]	0.79	0.36	-0.13
ENSMUSG00000030606	3513	Hapln3	protein_coding	67666	7	78764850	78780766	hyaluronan and proteoglycan link protein 3 [Source:MGI Symbol;Acc:MGI:1914916]	0.79	2.14	0.62
ENSMUSG00000033207	3458	Mamdc2	protein_coding	71738	19	23279973	23425806	MAM domain containing 2 [Source:MGI Symbol;Acc:MGI:1918988]	0.79	-0.07	0.14
ENSMUSG00000038046	1935	Mrm3	protein_coding	67390	11	76134541	76141445	mitochondrial rRNA methyltransferase 3 [Source:MGI Symbol;Acc:MGI:1914640]	0.79	0.99	-0.19
ENSMUSG00000040026	2606	Saa3	protein_coding	20210	7	46361422	46365124	serum amyloid A 3 [Source:MGI Symbol;Acc:MGI:98223]	0.79	0.69	-0.13
ENSMUSG00000041841	1684	Rpl37	protein_coding	67281	15	5146127	5148622	ribosomal protein L37 [Source:MGI Symbol;Acc:MGI:1914531]	0.79	0.6	0.11
ENSMUSG00000047714	4440	Ppp1r2	protein_coding	66849	16	31070355	31094095	protein phosphatase 1, regulatory inhibitor subunit 2 [Source:MGI Symbol;Acc:MGI:1914099]	0.79	0.98	-0.1
ENSMUSG00000050395	3347	Tnfsf15	protein_coding	326623	4	63642840	63663350	tumor necrosis factor (ligand) superfamily, member 15 [Source:MGI Symbol;Acc:MGI:2180140]	0.79	0.25	0.85
ENSMUSG00000057322	542	Rpl38	protein_coding	67671	11	114559350	114563157	ribosomal protein L38 [Source:MGI Symbol;Acc:MGI:1914921]	0.79	0.51	-0.11
ENSMUSG00000058558	3920	Rpl5	protein_coding	100503670	5	108048368	108056871	ribosomal protein L5 [Source:MGI Symbol;Acc:MGI:102854]	0.79	0.9	-0.02
ENSMUSG00000060198	627	Gm11353	processed_pseudogene		13	26676537	26677163	predicted gene 11353 [Source:MGI Symbol;Acc:MGI:3649794]	0.79	0.75	0.03
ENSMUSG00000085826	4906	Gm15638	lncRNA	100503378	16	45765969	45791733	predicted gene 15638 [Source:MGI Symbol;Acc:MGI:3783082]	0.79	0.76	0.66
ENSMUSG00000085984	1080	1700001G11Rik	lncRNA	69303	14	66532783	66534578	RIKEN cDNA 1700001G11 gene [Source:MGI Symbol;Acc:MGI:1916553]	0.79	-0.54	-0.06
ENSMUSG00000086324	821	Gm15564	lncRNA		16	35787122	35803600	predicted gene 15564 [Source:MGI Symbol;Acc:MGI:3783013]	0.79	0	0.68
ENSMUSG00000086915	1408	Gm16364	lncRNA	100504626	10	39434492	39489678	predicted gene 16364 [Source:MGI Symbol;Acc:MGI:3840142]	0.79	1.18	-0.13
ENSMUSG00000090602	852	Gm5611	processed_pseudogene		9	16941341	16942192	predicted gene 5611 [Source:MGI Symbol;Acc:MGI:3647121]	0.79	0.64	0.22
ENSMUSG00000097737	3941	Gm26530	lncRNA						0.79	0.55	0.08
ENSMUSG00000099492	1312	Gm5525	processed_pseudogene		1	29523685	29524996	predicted gene 5525 [Source:MGI Symbol;Acc:MGI:3646042]	0.79	0.65	-0.19
ENSMUSG00000100084	1130	2310068J16Rik	lncRNA	70281	15	99870039	99871168	RIKEN cDNA 2310068J16 gene [Source:MGI Symbol;Acc:MGI:1917531]	0.79	-0.24	0.57
ENSMUSG00000105124	1171	Gm5297	transcribed_processed_pseudogene		5	72784201	72785371	predicted gene 5297 [Source:MGI Symbol;Acc:MGI:3646414]	0.79	0.54	0.08
ENSMUSG00000110960	351	Supt4b	processed_pseudogene		10	31289811	31290161	SPT4B, DSIF elongation factor subunit [Source:MGI Symbol;Acc:MGI:1335090]	0.79	0.37	0.21
ENSMUSG00000114470	1724	Gm49395	protein_coding		13	115171809	115238457	predicted gene, 49395 [Source:MGI Symbol;Acc:MGI:6121627]	0.79	0.62	-0.14
ENSMUSG00000116145	1608	5730521K06Rik	TEC		15	76474320	76475927	RIKEN cDNA 5730521K06 gene [Source:MGI Symbol;Acc:MGI:1917889]	0.79	-0.06	1.3
ENSMUSG00000015092	1317	Edf1	protein_coding	59022	2	25447859	25452094	endothelial differentiation-related factor 1 [Source:MGI Symbol;Acc:MGI:1891227]	0.78	0.77	0.13
ENSMUSG00000015579	1719	Nkx2-5	protein_coding	18091	17	27057638	27063983	NK2 homeobox 5 [Source:MGI Symbol;Acc:MGI:97350]	0.78	0.39	0.03
ENSMUSG00000022414	3360	Tab1	protein_coding	66513	15	80017328	80045908	TGF-beta activated kinase 1/MAP3K7 binding protein 1 [Source:MGI Symbol;Acc:MGI:1913763]	0.78	0.61	0.19
ENSMUSG00000022571	1339	Pycrl	protein_coding	66194	15	75788326	75793409	pyrroline-5-carboxylate reductase-like [Source:MGI Symbol;Acc:MGI:1913444]	0.78	0.62	0.03
ENSMUSG00000023905	1932	Tnfrsf12a	protein_coding	27279	17	23894419	23896442	tumor necrosis factor receptor superfamily, member 12a [Source:MGI Symbol;Acc:MGI:1351484]	0.78	0.78	-0.71
ENSMUSG00000025140	3935	Pycr1	protein_coding	209027	11	120526538	120534595	pyrroline-5-carboxylate reductase 1 [Source:MGI Symbol;Acc:MGI:2384795]	0.78	0.66	-0.05
ENSMUSG00000027939	5720	Nup210l	protein_coding	77595	3	90011439	90119355	nucleoporin 210-like [Source:MGI Symbol;Acc:MGI:1924845]	0.78	0.91	0.3
ENSMUSG00000032215	1716	Rsl24d1	protein_coding	225215	9	73020708	73030615	ribosomal L24 domain containing 1 [Source:MGI Symbol;Acc:MGI:2681840]	0.78	0.8	-0.04
ENSMUSG00000032456	5004	Nmnat3	protein_coding	74080	9	98169488	98302491	nicotinamide nucleotide adenylyltransferase 3 [Source:MGI Symbol;Acc:MGI:1921330]	0.78	0.96	-0.12
ENSMUSG00000038276	2423	Asic3	protein_coding	171209	5	24618390	24622833	acid-sensing (proton-gated) ion channel 3 [Source:MGI Symbol;Acc:MGI:2159339]	0.78	0.99	0.76
ENSMUSG00000038900	3598	Rpl12	protein_coding	269261	2	32851571	32855357	ribosomal protein L12 [Source:MGI Symbol;Acc:MGI:98002]	0.78	0.73	0.05
ENSMUSG00000044145	3550	1810024B03Rik	protein_coding	329509	2	127028275	127050200	RIKEN cDNA 1810024B03 gene [Source:MGI Symbol;Acc:MGI:1925560]	0.78	0.65	0.38
ENSMUSG00000044442	6135	N6amt1	protein_coding	67768	16	87151073	87165630	N-6 adenine-specific DNA methyltransferase 1 (putative) [Source:MGI Symbol;Acc:MGI:1915018]	0.78	0.66	-0.1
ENSMUSG00000053574	3313	4930563E22Rik	lncRNA	75304	11	72105964	72109270	RIKEN cDNA 4930563E22 gene [Source:MGI Symbol;Acc:MGI:1922554]	0.78	0.31	0.31
ENSMUSG00000053801	2057	Grwd1	protein_coding	101612	7	45474647	45480368	glutamate-rich WD repeat containing 1 [Source:MGI Symbol;Acc:MGI:2141989]	0.78	0.54	-0.39
ENSMUSG00000057378	18977	Ryr3	protein_coding	20192	2	112461700	113047441	ryanodine receptor 3 [Source:MGI Symbol;Acc:MGI:99684]	0.78	1.77	-1.65
ENSMUSG00000058064	534	Gm10036	processed_pseudogene		18	15965851	15966384	predicted gene 10036 [Source:MGI Symbol;Acc:MGI:3642334]	0.78	0.67	0.07
ENSMUSG00000059070	4043	Rpl18	protein_coding	19899	7	45364881	45370260	ribosomal protein L18 [Source:MGI Symbol;Acc:MGI:98003]	0.78	0.85	0.26
ENSMUSG00000061360	2166	Phf5a	protein_coding	68479	15	81748721	81756112	PHD finger protein 5A [Source:MGI Symbol;Acc:MGI:2156864]	0.78	0.77	-0.02
ENSMUSG00000062997	1241	Rpl35	protein_coding	66489	2	38891592	38895636	ribosomal protein L35 [Source:MGI Symbol;Acc:MGI:1913739]	0.78	0.29	0.27
ENSMUSG00000064317	309	Gm10146	processed_pseudogene		10	78229154	78229462	predicted gene 10146 [Source:MGI Symbol;Acc:MGI:3704367]	0.78	0.81	0.06
ENSMUSG00000068391	2353	Chrac1	protein_coding	93696	15	72962241	72969403	chromatin accessibility complex 1 [Source:MGI Symbol;Acc:MGI:2135796]	0.78	0.37	0.08
ENSMUSG00000075581	747	Gm16409	processed_pseudogene		14	74033984	74034730	predicted gene 16409 [Source:MGI Symbol;Acc:MGI:3646708]	0.78	0.6	0.01
ENSMUSG00000079137	408	Rpl27-ps1	processed_pseudogene		1	171132660	171133067	ribosomal protein L27, pseudogene 1 [Source:MGI Symbol;Acc:MGI:3645348]	0.78	0.42	0.21
ENSMUSG00000080829	801	Gm8545	processed_pseudogene		X	73050308	73051108	predicted gene 8545 [Source:MGI Symbol;Acc:MGI:3648875]	0.78	0.42	-0.15
ENSMUSG00000083757	502	Rps15a-ps4	transcribed_processed_pseudogene		4	131947299	131947800	ribosomal protein S15A, pseudogene 4 [Source:MGI Symbol;Acc:MGI:3652187]	0.78	0.36	0.25
ENSMUSG00000084845	5514	Tmem240	protein_coding	381582	4	155819257	155825021	transmembrane protein 240 [Source:MGI Symbol;Acc:MGI:3648074]	0.78	1.16	0.12
ENSMUSG00000085287	2762	4833418N02Rik	lncRNA	74597	17	87582314	87590242	RIKEN cDNA 4833418N02 gene [Source:MGI Symbol;Acc:MGI:1921847]	0.78	0.05	0.26
ENSMUSG00000085829	902	Gm4285	lncRNA		14	76080819	76082404	predicted gene 4285 [Source:MGI Symbol;Acc:MGI:3782463]	0.78	-0.03	0.66
ENSMUSG00000091537	1359	Tma7	protein_coding	66167	9	108903636	108911655	translational machinery associated 7 [Source:MGI Symbol;Acc:MGI:1913417]	0.78	0.68	0.04
ENSMUSG00000092981	79	Mir5125	miRNA	100628593	17	24042265	24042343	microRNA 5125 [Source:MGI Symbol;Acc:MGI:4950450]	0.78	0.28	0.99
ENSMUSG00000096255	771	Dynlt1b	protein_coding	21648	17	6697511	6703695	dynein light chain Tctex-type 1B [Source:MGI Symbol;Acc:MGI:98643]	0.78	0.31	-0.18
ENSMUSG00000101678	3550	Gm29609	protein_coding		5	31302083	31337255	predicted gene 29609 [Source:MGI Symbol;Acc:MGI:5580315]	0.78	0.73	0.82
ENSMUSG00000103632	427	Gm38329	TEC		1	160555304	160555730	predicted gene, 38329 [Source:MGI Symbol;Acc:MGI:5611557]	0.78	0.43	-0.11
ENSMUSG00000104293	5141	Gm38043	TEC		1	156410678	156415818	predicted gene, 38043 [Source:MGI Symbol;Acc:MGI:5611271]	0.78	-0.57	0.81
ENSMUSG00000104864	222	Gm43655	processed_pseudogene		3	159197055	159197276	predicted gene 43655 [Source:MGI Symbol;Acc:MGI:5663792]	0.78	-0.61	0.6
ENSMUSG00000108926	1088	Gm10988	processed_pseudogene		7	29851266	29852353	predicted gene 10988 [Source:MGI Symbol;Acc:MGI:3779203]	0.78	2.01	0.73
ENSMUSG00000109700	1734	Gm21123	lncRNA	100861673	7	110289370	110298941	predicted gene, 21123 [Source:MGI Symbol;Acc:MGI:5434478]	0.78	0.93	0.39
ENSMUSG00000111417	961	Gm47430	lncRNA		9	78427828	78429439	predicted gene, 47430 [Source:MGI Symbol;Acc:MGI:6096377]	0.78	1.31	1.02
ENSMUSG00000112006	876	Gm48633	lncRNA		12	7961889	8000061	predicted gene, 48633 [Source:MGI Symbol;Acc:MGI:6098238]	0.78	-0.39	-0.55
ENSMUSG00000113750	1049	Gm5628	processed_pseudogene		13	18124493	18125541	predicted gene 5628 [Source:MGI Symbol;Acc:MGI:3779506]	0.78	0.34	-0.08
ENSMUSG00000116138	2381	C030006K11Rik	protein_coding	223665	15	76605665	76608045	RIKEN cDNA C030006K11 gene [Source:MGI Symbol;Acc:MGI:1925941]	0.78	0.71	0.13
ENSMUSG00000117810	889	AC166779.2	processed_pseudogene		18	70780220	70781108	predicted gene 8934 [Source:MGI Symbol;Acc:MGI:3643402]	0.78	0.48	-0.26
ENSMUSG00000003051	2217	Elf3	protein_coding	13710	1	135181313	135186306	E74-like factor 3 [Source:MGI Symbol;Acc:MGI:1101781]	0.77	0.62	-0.26
ENSMUSG00000015709	7689	Arnt2	protein_coding	11864	7	83895486	84059384	aryl hydrocarbon receptor nuclear translocator 2 [Source:MGI Symbol;Acc:MGI:107188]	0.77	-1.8	-0.02
ENSMUSG00000020034	3438	Tcp11l2	protein_coding	216198	10	84412490	84450223	t-complex 11 (mouse) like 2 [Source:MGI Symbol;Acc:MGI:2444679]	0.77	0.19	1.52
ENSMUSG00000020485	942	Supt4a	protein_coding	20922	11	87628378	87634449	SPT4A, DSIF elongation factor subunit [Source:MGI Symbol;Acc:MGI:107416]	0.77	0.6	0.31
ENSMUSG00000021959	6971	Lats2	protein_coding	50523	14	57927119	57995845	large tumor suppressor 2 [Source:MGI Symbol;Acc:MGI:1354386]	0.77	0.65	0.06
ENSMUSG00000023755	3035	Rhebl1	protein_coding	69159	15	98775659	98792421	Ras homolog enriched in brain like 1 [Source:MGI Symbol;Acc:MGI:1916409]	0.77	0.63	1.4
ENSMUSG00000023915	4109	Tnfrsf21	protein_coding	94185	17	43327446	43400080	tumor necrosis factor receptor superfamily, member 21 [Source:MGI Symbol;Acc:MGI:2151075]	0.77	0.7	0.04
ENSMUSG00000025135	5057	Anapc11	protein_coding	66156	11	120489247	120499024	anaphase promoting complex subunit 11 [Source:MGI Symbol;Acc:MGI:1913406]	0.77	0.67	0.14
ENSMUSG00000025290	6256	Rps24	protein_coding	20088	14	24537193	24547027	ribosomal protein S24 [Source:MGI Symbol;Acc:MGI:98147]	0.77	0.58	0.02
ENSMUSG00000025508	2072	Rplp2	protein_coding	67186	7	141027283	141031498	ribosomal protein, large P2 [Source:MGI Symbol;Acc:MGI:1914436]	0.77	0.7	0.32
ENSMUSG00000027859	1469	Ngf	protein_coding	18049	3	102377235	102428329	nerve growth factor [Source:MGI Symbol;Acc:MGI:97321]	0.77	0.86	-0.65
ENSMUSG00000028398	741	Dmac1	protein_coding	66928	4	75195591	75196542	distal membrane arm assembly complex 1 [Source:MGI Symbol;Acc:MGI:1914178]	0.77	0.8	-0.03
ENSMUSG00000028415	477	Spink4	protein_coding	20731	4	40920052	40931395	serine peptidase inhibitor, Kazal type 4 [Source:MGI Symbol;Acc:MGI:1341848]	0.77	3.45	-2.93
ENSMUSG00000031880	1577	Rrad	protein_coding	56437	8	105354702	105357959	Ras-related associated with diabetes [Source:MGI Symbol;Acc:MGI:1930943]	0.77	0.74	-0.33
ENSMUSG00000032085	1988	Tagln	protein_coding	21345	9	45840917	45847356	transgelin [Source:MGI Symbol;Acc:MGI:106012]	0.77	-0.52	-0.36
ENSMUSG00000034259	1945	Exosc4	protein_coding	109075	15	76211597	76214877	exosome component 4 [Source:MGI Symbol;Acc:MGI:1923576]	0.77	0.66	0.26
ENSMUSG00000035228	2699	Ccdc106	protein_coding	232821	7	5023552	5063784	coiled-coil domain containing 106 [Source:MGI Symbol;Acc:MGI:2385900]	0.77	1.24	0.16
ENSMUSG00000035278	1725	Plekhj1	protein_coding	78670	10	80631933	80634460	pleckstrin homology domain containing, family J member 1 [Source:MGI Symbol;Acc:MGI:1925920]	0.77	0.55	0.01
ENSMUSG00000036533	2309	Cdc42ep3	protein_coding	260409	17	79641156	79662520	CDC42 effector protein (Rho GTPase binding) 3 [Source:MGI Symbol;Acc:MGI:2384718]	0.77	0.55	0.68
ENSMUSG00000038292	2365	Ccdc155	protein_coding	384619	7	44833048	44854316	KASH domain containing 5 [Source:MGI Symbol;Acc:MGI:2687329]	0.77	0.45	-0.42
ENSMUSG00000040624	8739	Plekhg1	protein_coding	213783	10	3690364	3917303	pleckstrin homology domain containing, family G (with RhoGef domain) member 1 [Source:MGI Symbol;Acc:MGI:2676551]	0.77	0.07	0.65
ENSMUSG00000041301	7765	Cftr	protein_coding	12638	6	18170686	18322767	cystic fibrosis transmembrane conductance regulator [Source:MGI Symbol;Acc:MGI:88388]	0.77	1.96	-0.65
ENSMUSG00000045007	1754	Tubg2	protein_coding	103768	11	101046733	101052613	tubulin, gamma 2 [Source:MGI Symbol;Acc:MGI:2144208]	0.77	0.41	0.2
ENSMUSG00000050705	2414	2310061I04Rik	protein_coding	69662	17	36203569	36208323	RIKEN cDNA 2310061I04 gene [Source:MGI Symbol;Acc:MGI:1916912]	0.77	0.49	0.12
ENSMUSG00000051373	2078	Plpp7	protein_coding	227721	2	31985540	32000832	phospholipid phosphatase 7 (inactive) [Source:MGI Symbol;Acc:MGI:2445183]	0.77	0.47	-0.22
ENSMUSG00000052192	236	Gm5963	processed_pseudogene		16	35393691	35393926	predicted pseudogene 5963 [Source:MGI Symbol;Acc:MGI:3648418]	0.77	0.88	0.18
ENSMUSG00000054662	4410	Ano9	protein_coding	71345	7	140681125	140697719	anoctamin 9 [Source:MGI Symbol;Acc:MGI:1918595]	0.77	0.75	-0.53
ENSMUSG00000061833	878	Gm6311	processed_pseudogene		13	76102255	76103132	predicted gene 6311 [Source:MGI Symbol;Acc:MGI:3644735]	0.77	0.73	-0.09
ENSMUSG00000063172	2071	Hspb11	protein_coding	72938	4	107110790	107137135	heat shock protein family B (small), member 11 [Source:MGI Symbol;Acc:MGI:1920188]	0.77	0.6	-0.03
ENSMUSG00000071532	468	Gm10335	processed_pseudogene		10	14398822	14399289	predicted gene 10335 [Source:MGI Symbol;Acc:MGI:3641693]	0.77	0.5	-0.1
ENSMUSG00000072692	752	Rpl37rt	transcribed_processed_pseudogene	100502825	5	115240982	115248327	ribosomal protein L37, retrotransposed [Source:MGI Symbol;Acc:MGI:3651519]	0.77	0.74	0.04
ENSMUSG00000074981	9014	Dcdc5	transcribed_unitary_pseudogene	329482	2	105833681	106236496	doublecortin domain containing 5 [Source:MGI Symbol;Acc:MGI:3045363]	0.77	0.14	0.29
ENSMUSG00000078812	2377	Eif5a	protein_coding	276770	11	69807540	69812784	eukaryotic translation initiation factor 5A [Source:MGI Symbol;Acc:MGI:106248]	0.77	0.71	-0.01
ENSMUSG00000080059	426	Rps19-ps3	processed_pseudogene	277692	4	147906234	147906659	ribosomal protein S19, pseudogene 3 [Source:MGI Symbol;Acc:MGI:3701125]	0.77	0.19	0.05
ENSMUSG00000085665	3105	Gm12059	lncRNA		11	23017998	23025574	predicted gene 12059 [Source:MGI Symbol;Acc:MGI:3649372]	0.77	1.13	-0.05
ENSMUSG00000086290	2402	Snhg12	lncRNA	100039864	4	132035934	132038335	small nucleolar RNA host gene 12 [Source:MGI Symbol;Acc:MGI:1916721]	0.77	0.94	-0.05
ENSMUSG00000086552	1664	Dlx4os	lncRNA	320453	11	95035878	95049873	distal-less homeobox 4, opposite strand [Source:MGI Symbol;Acc:MGI:2444057]	0.77	0.42	0.09
ENSMUSG00000087244	944	Gm7284	unprocessed_pseudogene		5	137026240	137028148	predicted gene 7284 [Source:MGI Symbol;Acc:MGI:3647125]	0.77	-0.28	-0.17
ENSMUSG00000093846	2857	Gm4425	lncRNA	100043416	12	22165757	22206647	predicted gene 4425 [Source:MGI Symbol;Acc:MGI:3809660]	0.77	0.41	0.56
ENSMUSG00000096173	204	Gm3150	processed_pseudogene		15	72785206	72785409	predicted gene 3150 [Source:MGI Symbol;Acc:MGI:3781329]	0.77	0.62	-0.1
ENSMUSG00000097680	2782	Gm26642	lncRNA		1	135176299	135194181	predicted gene, 26642 [Source:MGI Symbol;Acc:MGI:5477136]	0.77	-0.98	0
ENSMUSG00000100405	117	Gm28911	processed_pseudogene		1	123132878	123132994	predicted gene 28911 [Source:MGI Symbol;Acc:MGI:5579617]	0.77	0.67	0.26
ENSMUSG00000105447	1608	Gm43653	lncRNA		3	127630560	127632293	predicted gene 43653 [Source:MGI Symbol;Acc:MGI:5663790]	0.77	0.22	-0.36
ENSMUSG00000108764	239	Gm2926	processed_pseudogene		7	98104467	98104705	predicted gene 2926 [Source:MGI Symbol;Acc:MGI:3781104]	0.77	-0.27	-0.5
ENSMUSG00000111325	1400	Gm47140	lncRNA		9	122676084	122677483	predicted gene, 47140 [Source:MGI Symbol;Acc:MGI:6095900]	0.77	0.28	-0.07
ENSMUSG00000111656	866	Gm47232	lncRNA		9	44510152	44511017	predicted gene, 47232 [Source:MGI Symbol;Acc:MGI:6096048]	0.77	1.53	0.84
ENSMUSG00000112096	857	A430103D13Rik	TEC		12	76391299	76392155	RIKEN cDNA A430103D13 gene [Source:MGI Symbol;Acc:MGI:1925025]	0.77	0.46	0.31
ENSMUSG00000113078	2289	Gm48734	TEC		13	62882721	62885009	predicted gene, 48734 [Source:MGI Symbol;Acc:MGI:6098397]	0.77	-0.5	1.15
ENSMUSG00000113416	1815	Gm49328	unprocessed_pseudogene		12	18074068	18077468	predicted gene, 49328 [Source:MGI Symbol;Acc:MGI:6121513]	0.77	0.77	-1.17
ENSMUSG00000116083	1076	Gm5469	processed_pseudogene		15	41785472	41786547	predicted gene 5469 [Source:MGI Symbol;Acc:MGI:3645122]	0.77	-0.87	-0.56
ENSMUSG00000116637	570	Gm8130	processed_pseudogene		16	22869032	22869601	predicted gene 8130 [Source:MGI Symbol;Acc:MGI:3647919]	0.77	0.08	-0.09
ENSMUSG00000014873	3408	Surf2	protein_coding	20931	2	26806379	26810195	surfeit gene 2 [Source:MGI Symbol;Acc:MGI:98444]	0.76	0.78	-0.13
ENSMUSG00000015312	1589	Gadd45b	protein_coding	17873	10	80765907	80768038	growth arrest and DNA-damage-inducible 45 beta [Source:MGI Symbol;Acc:MGI:107776]	0.76	0.97	0.05
ENSMUSG00000015354	4625	Pcolce2	protein_coding	76477	9	95519654	95580149	procollagen C-endopeptidase enhancer 2 [Source:MGI Symbol;Acc:MGI:1923727]	0.76	0.86	0.11
ENSMUSG00000021243	1117	Fcf1	protein_coding	73736	12	85017671	85030077	FCF1 rRNA processing protein [Source:MGI Symbol;Acc:MGI:1920986]	0.76	0.6	0.08
ENSMUSG00000021773	2470	Comtd1	protein_coding	69156	14	21895923	21899045	catechol-O-methyltransferase domain containing 1 [Source:MGI Symbol;Acc:MGI:1916406]	0.76	0.59	-0.04
ENSMUSG00000023330	1350	Dtwd1	protein_coding	69185	2	125994061	126007199	DTW domain containing 1 [Source:MGI Symbol;Acc:MGI:1916435]	0.76	0.58	0.06
ENSMUSG00000024732	5774	Ccdc86	protein_coding	108673	19	10918845	10926630	coiled-coil domain containing 86 [Source:MGI Symbol;Acc:MGI:1277220]	0.76	1.06	-0.45
ENSMUSG00000025422	5941	Agap2	protein_coding	216439	10	126911153	126929038	ArfGAP with GTPase domain, ankyrin repeat and PH domain 2 [Source:MGI Symbol;Acc:MGI:3580016]	0.76	-1.02	0.7
ENSMUSG00000026495	4151	Efcab2	protein_coding	68226	1	178233650	178312078	EF-hand calcium binding domain 2 [Source:MGI Symbol;Acc:MGI:1915476]	0.76	0.3	0.19
ENSMUSG00000026701	4804	Prdx6	protein_coding	11758	1	161067682	161078789	peroxiredoxin 6 [Source:MGI Symbol;Acc:MGI:894320]	0.76	0.61	-0.02
ENSMUSG00000028751	917	Pla2g2e	protein_coding	26970	4	138605253	138610128	phospholipase A2, group IIE [Source:MGI Symbol;Acc:MGI:1349660]	0.76	0.7	-0.1
ENSMUSG00000029507	2180	Pus1	protein_coding	56361	5	110921533	110928525	pseudouridine synthase 1 [Source:MGI Symbol;Acc:MGI:1929237]	0.76	0.71	-0.15
ENSMUSG00000030512	3172	Snrpa1	protein_coding	68981	7	65708751	65724335	small nuclear ribonucleoprotein polypeptide A' [Source:MGI Symbol;Acc:MGI:1916231]	0.76	0.76	0
ENSMUSG00000031949	4399	Adat1	protein_coding	30947	8	112693540	112718934	adenosine deaminase, tRNA-specific 1 [Source:MGI Symbol;Acc:MGI:1353631]	0.76	0.68	0.24
ENSMUSG00000033809	1690	Alg3	protein_coding	208624	16	20424124	20430485	asparagine-linked glycosylation 3 (alpha-1,3-mannosyltransferase) [Source:MGI Symbol;Acc:MGI:1098592]	0.76	0.44	0.02
ENSMUSG00000036151	1901	Tm6sf2	protein_coding	107770	8	70525574	70532716	transmembrane 6 superfamily member 2 [Source:MGI Symbol;Acc:MGI:1933210]	0.76	1.42	0.2
ENSMUSG00000037266	3349	Rsrp1	protein_coding	27981	4	134650903	134654982	arginine/serine rich protein 1 [Source:MGI Symbol;Acc:MGI:106498]	0.76	0.87	0.45
ENSMUSG00000039194	2954	Rlbp1	protein_coding	19771	7	79024618	79036796	retinaldehyde binding protein 1 [Source:MGI Symbol;Acc:MGI:97930]	0.76	1.64	0.2
ENSMUSG00000044986	3163	Tst	protein_coding	22117	15	78283756	78290107	thiosulfate sulfurtransferase, mitochondrial [Source:MGI Symbol;Acc:MGI:98852]	0.76	0.79	0.32
ENSMUSG00000046865	4209	Fbl	protein_coding	14113	7	27869135	27878694	fibrillarin [Source:MGI Symbol;Acc:MGI:95486]	0.76	0.59	-0.03
ENSMUSG00000049882	3748	Vcpkmt	protein_coding	207965	12	69624402	69629884	valosin containing protein lysine (K) methyltransferase [Source:MGI Symbol;Acc:MGI:2684917]	0.76	0.65	0.11
ENSMUSG00000050549	2265	Fam241a	protein_coding	70617	3	127662707	127689973	family with sequence similarity 241, member A [Source:MGI Symbol;Acc:MGI:1917867]	0.76	1.08	-0.07
ENSMUSG00000050592	5973	Fam78a	protein_coding	241303	2	31940067	31974869	family with sequence similarity 78, member A [Source:MGI Symbol;Acc:MGI:2443569]	0.76	-0.39	-0.12
ENSMUSG00000058050	492	Gm9234	processed_pseudogene		7	120614365	120614856	predicted pseudogene 9234 [Source:MGI Symbol;Acc:MGI:3648545]	0.76	0.32	0.2
ENSMUSG00000058600	3020	Rpl30	protein_coding	19946	15	34440651	34443786	ribosomal protein L30 [Source:MGI Symbol;Acc:MGI:98037]	0.76	0.42	0.11
ENSMUSG00000061561	4208	Olfr373	protein_coding	258532	8	72837021	72856928	olfactory receptor 373 [Source:MGI Symbol;Acc:MGI:3030207]	0.76	1.94	-0.44
ENSMUSG00000062083	612	Rpl13a-ps1	processed_pseudogene		19	50018563	50019174	ribosomal protein 13A, pseudogene 1 [Source:MGI Symbol;Acc:MGI:3648883]	0.76	0.61	0.58
ENSMUSG00000063011	3064	Msln	protein_coding	56047	17	25967587	25973352	mesothelin [Source:MGI Symbol;Acc:MGI:1888992]	0.76	0.58	0.05
ENSMUSG00000068587	12094	Mgam	protein_coding	232714	6	40605765	40746057	maltase-glucoamylase [Source:MGI Symbol;Acc:MGI:1203495]	0.76	2.71	-0.08
ENSMUSG00000078377	614	Gm4294	processed_pseudogene		12	12073046	12073659	predicted gene 4294 [Source:MGI Symbol;Acc:MGI:3782472]	0.76	0.69	-0.41
ENSMUSG00000078607	1685	1810010H24Rik	protein_coding	69066	11	106916507	106921269	RIKEN cDNA 1810010H24 gene [Source:MGI Symbol;Acc:MGI:1916316]	0.76	0.05	0.15
ENSMUSG00000080877	386	Rpl22-ps1	processed_pseudogene		X	7904850	7905235	ribosomal protein L22, pseudogene 1 [Source:MGI Symbol;Acc:MGI:3644276]	0.76	0.41	0.06
ENSMUSG00000085072	1052	Ict1os	lncRNA		11	115297412	115299140	immature colon carcinoma transcript 1, opposite strand [Source:MGI Symbol;Acc:MGI:2441927]	0.76	0.64	0.38
ENSMUSG00000086837	955	Gm16618	lncRNA	100504291	16	20329883	20336516	predicted gene, 16618 [Source:MGI Symbol;Acc:MGI:4439542]	0.76	-0.48	-0.98
ENSMUSG00000087373	1333	Gm15892	lncRNA		11	87949892	87958302	predicted gene 15892 [Source:MGI Symbol;Acc:MGI:3801833]	0.76	1.27	0.07
ENSMUSG00000096959	2481	4930509G22Rik	lncRNA	105246071	16	10996040	11010156	RIKEN cDNA 4930509G22 gene [Source:MGI Symbol;Acc:MGI:1914984]	0.76	-0.14	1.04
ENSMUSG00000097081	3364	Gm10425	lncRNA		12	111393308	111397380	predicted gene 10425 [Source:MGI Symbol;Acc:MGI:3642471]	0.76	0.11	0.06
ENSMUSG00000100017	1911	2410022M11Rik	lncRNA	100503842	14	57049446	57051356	RIKEN cDNA 2410022M11 gene [Source:MGI Symbol;Acc:MGI:1917005]	0.76	-0.39	-0.4
ENSMUSG00000103966	5959	Gm37120	TEC		1	132030103	132036061	predicted gene, 37120 [Source:MGI Symbol;Acc:MGI:5610348]	0.76	1.89	-0.74
ENSMUSG00000115938	252	Gm17241	processed_pseudogene		15	99604443	99604694	predicted gene, 17241 [Source:MGI Symbol;Acc:MGI:4936875]	0.76	0.08	-0.08
ENSMUSG00000000088	2101	Cox5a	protein_coding	12858	9	57428557	57439709	cytochrome c oxidase subunit 5A [Source:MGI Symbol;Acc:MGI:88474]	0.75	0.26	0.02
ENSMUSG00000003604	5001	Aven	protein_coding	74268	2	112323309	112464918	apoptosis, caspase activation inhibitor [Source:MGI Symbol;Acc:MGI:1921518]	0.75	0.34	-0.02
ENSMUSG00000005883	3921	Spo11	protein_coding	26972	2	172819493	172835369	SPO11 initiator of meiotic double stranded breaks [Source:MGI Symbol;Acc:MGI:1349669]	0.75	1.73	-0.45
ENSMUSG00000006315	1112	Tmem147	protein_coding	69804	7	30427126	30428965	transmembrane protein 147 [Source:MGI Symbol;Acc:MGI:1915011]	0.75	0.52	-0.01
ENSMUSG00000022400	4551	Rbx1	protein_coding	56438	15	81350497	81360570	ring-box 1 [Source:MGI Symbol;Acc:MGI:1891829]	0.75	0.71	-0.13
ENSMUSG00000022610	3805	Mapk12	protein_coding	29857	15	89014787	89024906	mitogen-activated protein kinase 12 [Source:MGI Symbol;Acc:MGI:1353438]	0.75	-0.24	-0.1
ENSMUSG00000022887	9833	Masp1	protein_coding	17174	16	23268167	23339565	mannan-binding lectin serine peptidase 1 [Source:MGI Symbol;Acc:MGI:88492]	0.75	-1.3	0.63
ENSMUSG00000024217	6521	Snrpc	protein_coding	20630	17	28057124	28070942	U1 small nuclear ribonucleoprotein C [Source:MGI Symbol;Acc:MGI:109489]	0.75	0.74	0.11
ENSMUSG00000025386	2317	Pde6g	protein_coding	18588	11	120338431	120344326	phosphodiesterase 6G, cGMP-specific, rod, gamma [Source:MGI Symbol;Acc:MGI:97526]	0.75	-0.11	-0.79
ENSMUSG00000027843	6775	Ptpn22	protein_coding	19260	3	103767111	103819563	protein tyrosine phosphatase, non-receptor type 22 (lymphoid) [Source:MGI Symbol;Acc:MGI:107170]	0.75	0.59	-0.75
ENSMUSG00000028246	8362	Faxc	protein_coding	76132	4	21931329	21996839	failed axon connections homolog [Source:MGI Symbol;Acc:MGI:1923382]	0.75	0.77	0.33
ENSMUSG00000028322	1324	Exosc3	protein_coding	66362	4	45316613	45342732	exosome component 3 [Source:MGI Symbol;Acc:MGI:1913612]	0.75	0.61	-0.08
ENSMUSG00000032288	924	Imp3	protein_coding	102462	9	56844759	56845682	IMP3, U3 small nucleolar ribonucleoprotein [Source:MGI Symbol;Acc:MGI:1916119]	0.75	0.73	0.31
ENSMUSG00000033099	4321	Nol12	protein_coding	97961	15	78819133	78827838	nucleolar protein 12 [Source:MGI Symbol;Acc:MGI:2146285]	0.75	0.56	-0.1
ENSMUSG00000033294	2596	Noc4l	protein_coding	100608	5	110796284	110801283	NOC4 like [Source:MGI Symbol;Acc:MGI:2140843]	0.75	0.67	-0.11
ENSMUSG00000035885	619	Cox8a	protein_coding	12868	19	7192518	7194981	cytochrome c oxidase subunit 8A [Source:MGI Symbol;Acc:MGI:105959]	0.75	0.52	0.11
ENSMUSG00000039221	1989	Rpl22l1	protein_coding	68028	3	28859585	28861573	ribosomal protein L22 like 1 [Source:MGI Symbol;Acc:MGI:1915278]	0.75	0.59	-0.15
ENSMUSG00000039497	4980	Dse	protein_coding	212898	10	34027389	34083711	dermatan sulfate epimerase [Source:MGI Symbol;Acc:MGI:2443455]	0.75	0.46	0.32
ENSMUSG00000042747	1522	Krtcap2	protein_coding	66059	3	89153273	89157213	keratinocyte associated protein 2 [Source:MGI Symbol;Acc:MGI:1913309]	0.75	0.68	0.05
ENSMUSG00000059237	633	Ppp1r2-ps4	processed_pseudogene		9	66712588	66713220	protein phosphatase 1, regulatory (inhibitor) subunit 2, pseudogene 4 [Source:MGI Symbol;Acc:MGI:3645199]	0.75	1.01	-0.05
ENSMUSG00000062867	3077	Impdh2	protein_coding	23918	9	108437485	108442783	inosine monophosphate dehydrogenase 2 [Source:MGI Symbol;Acc:MGI:109367]	0.75	0.68	0.04
ENSMUSG00000063316	1535	Rpl27	protein_coding	19942	11	101333124	101336355	ribosomal protein L27 [Source:MGI Symbol;Acc:MGI:98036]	0.75	0.56	0.17
ENSMUSG00000081339	450	Gm16044	processed_pseudogene		7	128294413	128294862	predicted gene 16044 [Source:MGI Symbol;Acc:MGI:3801992]	0.75	2.14	-0.44
ENSMUSG00000083364	393	Llph-ps2	processed_pseudogene		X	13084449	13084841	LLP homolog, pseudogene 2 [Source:MGI Symbol;Acc:MGI:3642864]	0.75	0.63	-0.22
ENSMUSG00000086834	371	Gm14547	lncRNA		6	34704156	34712324	predicted gene 14547 [Source:MGI Symbol;Acc:MGI:3705289]	0.75	-0.54	-0.26
ENSMUSG00000087484	2583	2900089D17Rik	lncRNA		5	144178500	144192996	RIKEN cDNA 2900089D17 gene [Source:MGI Symbol;Acc:MGI:1914527]	0.75	0.52	0.58
ENSMUSG00000096579	847	Gm17121	processed_pseudogene		14	14903668	14904514	predicted gene 17121 [Source:MGI Symbol;Acc:MGI:4937948]	0.75	0.74	-0.22
ENSMUSG00000097784	1275	A430105J06Rik	lncRNA		1	186481593	186485118	RIKEN cDNA A430105J06 gene [Source:MGI Symbol;Acc:MGI:1924439]	0.75	1.73	0.47
ENSMUSG00000097789	7340	Gm2115	protein_coding	100039239	7	84178162	84232739	predicted gene 2115 [Source:MGI Symbol;Acc:MGI:3780284]	0.75	-6.15	-0.29
ENSMUSG00000100876	3148	2810454H06Rik	lncRNA		6	134874924	134878071	RIKEN cDNA 2810454H06 gene [Source:MGI Symbol;Acc:MGI:1920063]	0.75	1.65	0.54
ENSMUSG00000104960	853	Snhg8	lncRNA	69895	3	123301201	123302053	small nucleolar RNA host gene 8 [Source:MGI Symbol;Acc:MGI:1917145]	0.75	0.87	0.24
ENSMUSG00000106020	777	4930573C15Rik	lncRNA		5	146643432	146644306	RIKEN cDNA 4930573C15 gene [Source:MGI Symbol;Acc:MGI:1923199]	0.75	1.36	0.49
ENSMUSG00000106528	1932	Gm42841	TEC		3	56036017	56037948	predicted gene 42841 [Source:MGI Symbol;Acc:MGI:5662978]	0.75	-3.1	-2.5
ENSMUSG00000110715	1238	Gm5131	processed_pseudogene		8	97890425	97891662	predicted gene 5131 [Source:MGI Symbol;Acc:MGI:3644589]	0.75	-1.24	0.21
ENSMUSG00000116648	375	Rpl31-ps12	processed_pseudogene	665562	16	16637613	16637987	ribosomal protein L31, pseudogene 1 2 [Source:MGI Symbol;Acc:MGI:3645866]	0.75	0.42	-0.06
ENSMUSG00000116845	249	Gm46546	processed_pseudogene	108168279	16	88256833	88257081	predicted gene, 46546 [Source:MGI Symbol;Acc:MGI:5826183]	0.75	3.15	-0.06
ENSMUSG00000118220	1365	AC122119.2	processed_pseudogene		19	7937108	7938472	predicted gene 6192 [Source:MGI Symbol;Acc:MGI:3779569]	0.75	0.48	0.41
ENSMUSG00000001131	888	Timp1	protein_coding	21857	X	20736405	20740974	tissue inhibitor of metalloproteinase 1 [Source:MGI Symbol;Acc:MGI:98752]	0.74	0.59	-0.06
ENSMUSG00000002274	3771	Metrn	protein_coding	70083	17	26012195	26016110	meteorin, glial cell differentiation regulator [Source:MGI Symbol;Acc:MGI:1917333]	0.74	0.64	0.1
ENSMUSG00000006732	2907	Mettl1	protein_coding	17299	10	126877283	126882234	methyltransferase like 1 [Source:MGI Symbol;Acc:MGI:1339986]	0.74	0.83	-0.15
ENSMUSG00000017404	1022	Rpl19	protein_coding	19921	11	97917536	97921318	ribosomal protein L19 [Source:MGI Symbol;Acc:MGI:98020]	0.74	0.59	0.2
ENSMUSG00000018411	7531	Mapt	protein_coding	17762	11	104122216	104222916	microtubule-associated protein tau [Source:MGI Symbol;Acc:MGI:97180]	0.74	-0.47	-0.36
ENSMUSG00000022354	1031	Ndufb9	protein_coding	66218	15	58805605	58811337	NADH:ubiquinone oxidoreductase subunit B9 [Source:MGI Symbol;Acc:MGI:1913468]	0.74	0.62	0.2
ENSMUSG00000024205	311	Rpl36-ps2	processed_pseudogene		11	76492145	76492455	ribosomal protein L36, pseudogene 2 [Source:MGI Symbol;Acc:MGI:3650081]	0.74	0.93	0.41
ENSMUSG00000025196	3688	Cpn1	protein_coding	93721	19	43944746	43974995	carboxypeptidase N, polypeptide 1 [Source:MGI Symbol;Acc:MGI:2135874]	0.74	1.61	-2.03
ENSMUSG00000030505	5996	Prmt3	protein_coding	71974	7	49428094	49508013	protein arginine N-methyltransferase 3 [Source:MGI Symbol;Acc:MGI:1919224]	0.74	0.62	0.05
ENSMUSG00000033948	5582	Zswim5	protein_coding	74464	4	116734573	116846461	zinc finger SWIM-type containing 5 [Source:MGI Symbol;Acc:MGI:1921714]	0.74	0.02	-0.26
ENSMUSG00000034161	2007	Scx	protein_coding	20289	15	76341652	76343658	scleraxis [Source:MGI Symbol;Acc:MGI:102934]	0.74	-0.04	-0.35
ENSMUSG00000036948	3847	Map11	protein_coding	231807	5	138257918	138262295	microtubule associated protein 11 [Source:MGI Symbol;Acc:MGI:2385896]	0.74	0.57	0.02
ENSMUSG00000044609	789	Gm9294	processed_pseudogene		7	42603024	42603812	predicted pseudogene 9294 [Source:MGI Symbol;Acc:MGI:3648888]	0.74	0.61	0.26
ENSMUSG00000044860	1537	Gm1123	protein_coding	382097	9	98888843	98917768	predicted gene 1123 [Source:MGI Symbol;Acc:MGI:2685969]	0.74	2.97	0.34
ENSMUSG00000046449	11532	Nexmif	protein_coding	245555	X	103121040	103244791	neurite extension and migration factor [Source:MGI Symbol;Acc:MGI:2148050]	0.74	-2.22	-0.29
ENSMUSG00000049517	1268	Rps23	protein_coding	66475	13	91071077	91073069	ribosomal protein S23 [Source:MGI Symbol;Acc:MGI:1913725]	0.74	0.84	-0.03
ENSMUSG00000053332	3760	Gas5	lncRNA	14455	1	160861992	160866109	growth arrest specific 5 [Source:MGI Symbol;Acc:MGI:95659]	0.74	0.65	-0.05
ENSMUSG00000055494	2197	Gm14168	lncRNA		2	156413712	156419377	predicted gene 14168 [Source:MGI Symbol;Acc:MGI:3651463]	0.74	1.24	0.23
ENSMUSG00000056121	7762	Fez2	protein_coding	225020	17	78676641	78725581	fasciculation and elongation protein zeta 2 (zygin II) [Source:MGI Symbol;Acc:MGI:2675856]	0.74	0.61	0.11
ENSMUSG00000056508	955	1700001K19Rik	protein_coding	66323	12	110634122	110649053	RIKEN cDNA 1700001K19 gene [Source:MGI Symbol;Acc:MGI:1913573]	0.74	0.75	-0.17
ENSMUSG00000056612	1526	Ppp1r14b	protein_coding	18938	19	6952336	6954692	protein phosphatase 1, regulatory inhibitor subunit 14B [Source:MGI Symbol;Acc:MGI:107682]	0.74	0.74	0.1
ENSMUSG00000062683	1675	Atp5g2	protein_coding	67942	15	102571299	102580787	ATP synthase, H+ transporting, mitochondrial F0 complex, subunit C2 (subunit 9) [Source:MGI Symbol;Acc:MGI:1915192]	0.74	0.57	-0.14
ENSMUSG00000062826	4925	Ces2f	protein_coding	71903	8	105673988	105686679	carboxylesterase 2F [Source:MGI Symbol;Acc:MGI:1919153]	0.74	-0.13	-0.57
ENSMUSG00000063320	1197	1190007I07Rik	protein_coding	544717	10	82455685	82459062	RIKEN cDNA 1190007I07 gene [Source:MGI Symbol;Acc:MGI:3698433]	0.74	0.94	0.46
ENSMUSG00000066068	318	Gm13611	processed_pseudogene		2	32161857	32162174	predicted gene 13611 [Source:MGI Symbol;Acc:MGI:3651300]	0.74	0.86	0.16
ENSMUSG00000067344	378	Rps25-ps1	processed_pseudogene		6	145212126	145212503	ribosomal protein S25, pseudogene 1 [Source:MGI Symbol;Acc:MGI:3642902]	0.74	0.61	0.04
ENSMUSG00000070737	1910	Tmem35b	protein_coding	100039968	4	127017484	127023437	transmembrane protein 35B [Source:MGI Symbol;Acc:MGI:3758095]	0.74	0.56	0.29
ENSMUSG00000072940	210	Gm10443	processed_pseudogene		6	86311013	86311222	predicted pseudogene 10443 [Source:MGI Symbol;Acc:MGI:3704272]	0.74	0.61	0.14
ENSMUSG00000074797	1963	Itpa	protein_coding	16434	2	130509530	130523534	inosine triphosphatase (nucleoside triphosphate pyrophosphatase) [Source:MGI Symbol;Acc:MGI:96622]	0.74	0.65	-0.08
ENSMUSG00000077711	125	AF357399	snoRNA		7	28050933	28051057	snoRNA AF357399 [Source:MGI Symbol;Acc:MGI:5439844]	0.74	0.85	-0.36
ENSMUSG00000078519	400	2310026L22Rik	lncRNA		4	137943025	137943500	RIKEN cDNA 2310026L22 gene [Source:MGI Symbol;Acc:MGI:1916844]	0.74	1.24	0.74
ENSMUSG00000081953	1016	Gm12435	processed_pseudogene		4	48344215	48345230	predicted gene 12435 [Source:MGI Symbol;Acc:MGI:3651950]	0.74	0.42	-0.58
ENSMUSG00000083373	150	Gm13392	processed_pseudogene		2	23798453	23798602	predicted gene 13392 [Source:MGI Symbol;Acc:MGI:3649898]	0.74	0.94	0.73
ENSMUSG00000083833	483	Gm13841	processed_pseudogene		5	115939736	115940218	predicted gene 13841 [Source:MGI Symbol;Acc:MGI:3650890]	0.74	0.19	0.07
ENSMUSG00000085415	785	Selenok-ps1	lncRNA	100134990	11	23508058	23508842	selenoprotein K, pseudogene 1 [Source:MGI Symbol;Acc:MGI:3649370]	0.74	-0.5	0.22
ENSMUSG00000097134	2513	1110002J07Rik	lncRNA		10	66748268	66756037	RIKEN cDNA 1110002J07 gene [Source:MGI Symbol;Acc:MGI:1915738]	0.74	1.27	1.76
ENSMUSG00000101482	369	Gm28883	processed_pseudogene		1	135797520	135797888	predicted gene 28883 [Source:MGI Symbol;Acc:MGI:5579589]	0.74	0.76	0.03
ENSMUSG00000103400	2517	Gm15853	lncRNA		1	166205447	166208062	predicted gene 15853 [Source:MGI Symbol;Acc:MGI:3801970]	0.74	0.06	0.44
ENSMUSG00000104850	3171	Gm42901	lncRNA		3	52946006	52949176	predicted gene 42901 [Source:MGI Symbol;Acc:MGI:5663038]	0.74	2.42	0.55
ENSMUSG00000105867	1850	Gm42517	protein_coding	115490131	5	108513939	108515788	predicted gene 42517 [Source:MGI Symbol;Acc:MGI:5662654]	0.74	1.34	-0.32
ENSMUSG00000113188	652	Gm35638	processed_pseudogene		12	13486448	13487099	predicted gene, 35638 [Source:MGI Symbol;Acc:MGI:5594797]	0.74	0.04	0.1
ENSMUSG00000117990	4226	AC120164.1	lncRNA		19	36192416	36241837	predicted gene, 32027 [Source:MGI Symbol;Acc:MGI:5591186]	0.74	1.01	0.43
ENSMUSG00000004667	2670	Polr2e	protein_coding	66420	10	79871783	79875629	polymerase (RNA) II (DNA directed) polypeptide E [Source:MGI Symbol;Acc:MGI:1913670]	0.73	0.74	0.16
ENSMUSG00000005628	1717	Tmod4	protein_coding	50874	3	95031787	95036520	tropomodulin 4 [Source:MGI Symbol;Acc:MGI:1355285]	0.73	0.77	-0.99
ENSMUSG00000006724	2574	Cyp27b1	protein_coding	13115	10	126884119	126888875	cytochrome P450, family 27, subfamily b, polypeptide 1 [Source:MGI Symbol;Acc:MGI:1098274]	0.73	0.59	-0.07
ENSMUSG00000007050	3152	Lsm2	protein_coding	27756	17	35200838	35204867	LSM2 homolog, U6 small nuclear RNA and mRNA degradation associated [Source:MGI Symbol;Acc:MGI:90676]	0.73	0.69	0.09
ENSMUSG00000008668	2451	Rps18	protein_coding	20084	17	34170973	34174975	ribosomal protein S18 [Source:MGI Symbol;Acc:MGI:98146]	0.73	0.38	0.15
ENSMUSG00000020863	7278	Luc7l3	protein_coding	67684	11	94178716	94212814	LUC7-like 3 (S. cerevisiae) [Source:MGI Symbol;Acc:MGI:1914934]	0.73	0.81	-0.11
ENSMUSG00000021692	3851	Dimt1	protein_coding	66254	13	107083635	107096732	DIM1 dimethyladenosine transferase 1-like (S. cerevisiae) [Source:MGI Symbol;Acc:MGI:1913504]	0.73	0.64	0.01
ENSMUSG00000025746	2428	Il6	protein_coding	16193	5	30218112	30224979	interleukin 6 [Source:MGI Symbol;Acc:MGI:96559]	0.73	-0.61	-2.62
ENSMUSG00000028187	4139	Rpf1	protein_coding	70285	3	146211711	146227184	ribosome production factor 1 homolog [Source:MGI Symbol;Acc:MGI:1917535]	0.73	0.81	-0.02
ENSMUSG00000028229	1963	Rmdn1	protein_coding	66302	4	19575162	19606932	regulator of microtubule dynamics 1 [Source:MGI Symbol;Acc:MGI:1913552]	0.73	0.11	0.24
ENSMUSG00000037991	4495	Rmi2	protein_coding	223970	16	10652923	10710830	RecQ mediated genome instability 2 [Source:MGI Symbol;Acc:MGI:2685383]	0.73	0.51	0.11
ENSMUSG00000039001	810	Rps21	protein_coding	66481	2	179899170	179900238	ribosomal protein S21 [Source:MGI Symbol;Acc:MGI:1913731]	0.73	0.65	0.29
ENSMUSG00000039653	1941	Baat	protein_coding	12012	4	49489422	49506557	bile acid-Coenzyme A: amino acid N-acyltransferase [Source:MGI Symbol;Acc:MGI:106642]	0.73	0.8	0.71
ENSMUSG00000044361	4567	BC024139	protein_coding	271278	15	76003717	76010796	cDNA sequence BC024139 [Source:MGI Symbol;Acc:MGI:2442591]	0.73	1.18	0.58
ENSMUSG00000046334	357	Gm6195	processed_pseudogene	108167613	1	9872422	9872778	predicted pseudogene 6195 [Source:MGI Symbol;Acc:MGI:3647661]	0.73	0.65	-0.12
ENSMUSG00000053522	927	Lgals7	protein_coding	16858	7	28563278	28565709	lectin, galactose binding, soluble 7 [Source:MGI Symbol;Acc:MGI:1316742]	0.73	0.61	0.25
ENSMUSG00000055900	2069	Tmem69	protein_coding	230657	4	116408830	116413133	transmembrane protein 69 [Source:MGI Symbol;Acc:MGI:3045357]	0.73	0.66	-0.06
ENSMUSG00000059022	7807	Kcp	protein_coding	333088	6	29473161	29507951	kielin/chordin-like protein [Source:MGI Symbol;Acc:MGI:2141640]	0.73	1.19	0.68
ENSMUSG00000060438	495	Rps10-ps1	processed_pseudogene		3	95529589	95530083	ribosomal protein S10, pseudogene 1 [Source:MGI Symbol;Acc:MGI:3644167]	0.73	0.57	0.25
ENSMUSG00000060962	2192	Dmkn	protein_coding	73712	7	30463181	30480488	dermokine [Source:MGI Symbol;Acc:MGI:1920962]	0.73	1.31	1.33
ENSMUSG00000062619	762	2310039H08Rik	protein_coding	67101	17	47083561	47084322	RIKEN cDNA 2310039H08 gene [Source:MGI Symbol;Acc:MGI:1914351]	0.73	0.64	0.41
ENSMUSG00000063480	2924	Snu13	protein_coding	20826	15	81924726	81931799	SNU13 homolog, small nuclear ribonucleoprotein (U4/U6.U5) [Source:MGI Symbol;Acc:MGI:893586]	0.73	0.67	-0.14
ENSMUSG00000063802	1892	Hspbp1	protein_coding	66245	7	4663520	4688067	HSPA (heat shock 70kDa) binding protein, cytoplasmic cochaperone 1 [Source:MGI Symbol;Acc:MGI:1913495]	0.73	0.75	0.08
ENSMUSG00000070319	1984	Eif3g	protein_coding	53356	9	20805645	20809919	eukaryotic translation initiation factor 3, subunit G [Source:MGI Symbol;Acc:MGI:1858258]	0.73	0.76	0.04
ENSMUSG00000070490	1002	Gm10293	processed_pseudogene		3	52520256	52521257	predicted pseudogene 10293 [Source:MGI Symbol;Acc:MGI:3704216]	0.73	1.13	0.56
ENSMUSG00000073000	2494	Gm10451	lncRNA	100041694	12	76491271	76498110	predicted gene 10451 [Source:MGI Symbol;Acc:MGI:3641898]	0.73	-0.26	-0.29
ENSMUSG00000073775	1629	Kti12	protein_coding	100087	4	108704982	108706610	KTI12 homolog, chromatin associated [Source:MGI Symbol;Acc:MGI:1923547]	0.73	0.62	-0.15
ENSMUSG00000084790	1023	Gm15879	lncRNA		16	3850703	3855711	predicted gene 15879 [Source:MGI Symbol;Acc:MGI:3802012]	0.73	0.47	0.19
ENSMUSG00000087213	2341	2810408I11Rik	lncRNA	69941	1	64719030	64729818	RIKEN cDNA 2810408I11 gene [Source:MGI Symbol;Acc:MGI:1917191]	0.73	0.57	0.02
ENSMUSG00000097321	6927	1700028E10Rik	lncRNA	100042166	5	151292140	151355583	RIKEN cDNA 1700028E10 gene [Source:MGI Symbol;Acc:MGI:1916713]	0.73	-0.42	0.23
ENSMUSG00000097699	1690	5430400D12Rik	lncRNA		7	79570471	79572269	RIKEN cDNA 5430400D12 gene [Source:MGI Symbol;Acc:MGI:1918589]	0.73	0.51	-0.19
ENSMUSG00000103940	1602	Gm38227	TEC		3	96171101	96172702	predicted gene, 38227 [Source:MGI Symbol;Acc:MGI:5611455]	0.73	1.17	0.01
ENSMUSG00000104693	1321	Gm42941	lncRNA		3	101503126	101504446	predicted gene 42941 [Source:MGI Symbol;Acc:MGI:5663078]	0.73	-1.66	0.58
ENSMUSG00000104784	987	Gm42984	lncRNA		5	44383929	44400890	predicted gene 42984 [Source:MGI Symbol;Acc:MGI:5663121]	0.73	-0.84	-0.29
ENSMUSG00000105677	1434	Gm43328	lncRNA		3	105639760	105641193	predicted gene 43328 [Source:MGI Symbol;Acc:MGI:5663465]	0.73	1.03	-0.16
ENSMUSG00000108037	3634	Gm44597	lncRNA		6	125016779	125028505	predicted gene 44597 [Source:MGI Symbol;Acc:MGI:5753173]	0.73	0.83	0
ENSMUSG00000113743	701	Gm8712	processed_pseudogene		13	96513438	96514138	predicted gene 8712 [Source:MGI Symbol;Acc:MGI:3644353]	0.73	0.45	-0.17
ENSMUSG00000115222	2749	Gm49747	lncRNA		14	55881061	55883809	predicted gene, 49747 [Source:MGI Symbol;Acc:MGI:6215240]	0.73	0.56	0.19
ENSMUSG00000118071	2911	AC166172.4	lncRNA		17	31781756	31784666	predicted gene, 50455 [Source:MGI Symbol;Acc:MGI:6324718]	0.73	0.71	0.67
ENSMUSG00000000561	4841	Wdr77	protein_coding	70465	3	105866685	105877353	WD repeat domain 77 [Source:MGI Symbol;Acc:MGI:1917715]	0.72	0.74	-0.34
ENSMUSG00000001305	3239	Rrp15	protein_coding	67223	1	186453175	186481555	ribosomal RNA processing 15 homolog [Source:MGI Symbol;Acc:MGI:1914473]	0.72	0.74	0.03
ENSMUSG00000007034	3112	Slc44a4	protein_coding	70129	17	35133442	35149412	solute carrier family 44, member 4 [Source:MGI Symbol;Acc:MGI:1917379]	0.72	0.15	-0.15
ENSMUSG00000021645	2592	Smn1	protein_coding	20595	13	100261360	100274198	survival motor neuron 1 [Source:MGI Symbol;Acc:MGI:109257]	0.72	0.63	-0.12
ENSMUSG00000021928	14296	Ebpl	protein_coding	68177	14	61569191	61597888	emopamil binding protein-like [Source:MGI Symbol;Acc:MGI:1915427]	0.72	0.23	-0.12
ENSMUSG00000022792	3149	Yars2	protein_coding	70120	16	16120829	16127504	tyrosyl-tRNA synthetase 2 (mitochondrial) [Source:MGI Symbol;Acc:MGI:1917370]	0.72	0.8	-0.22
ENSMUSG00000026049	1926	Tex30	protein_coding	75623	1	44125773	44141601	testis expressed 30 [Source:MGI Symbol;Acc:MGI:1922873]	0.72	0.67	0.06
ENSMUSG00000027405	4099	Nop56	protein_coding	67134	2	130116350	130121233	NOP56 ribonucleoprotein [Source:MGI Symbol;Acc:MGI:1914384]	0.72	0.55	-0.26
ENSMUSG00000027956	3487	Tmem144	protein_coding	70652	3	79719871	79760080	transmembrane protein 144 [Source:MGI Symbol;Acc:MGI:1917902]	0.72	1.01	0.19
ENSMUSG00000029642	3043	Polr1d	protein_coding	20018	5	147013860	147048407	polymerase (RNA) I polypeptide D [Source:MGI Symbol;Acc:MGI:108403]	0.72	0.65	0.03
ENSMUSG00000030324	6043	Rho	protein_coding	212541	6	115908709	115916997	rhodopsin [Source:MGI Symbol;Acc:MGI:97914]	0.72	0.49	-1.67
ENSMUSG00000030682	2592	Cdipt	protein_coding	52858	7	126575086	126579673	CDP-diacylglycerol--inositol 3-phosphatidyltransferase (phosphatidylinositol synthase) [Source:MGI Symbol;Acc:MGI:105491]	0.72	0.75	-0.08
ENSMUSG00000032370	2036	Lactb	protein_coding	80907	9	66862670	66882766	lactamase, beta [Source:MGI Symbol;Acc:MGI:1933395]	0.72	0.48	-0.24
ENSMUSG00000032436	3455	Cmtm7	protein_coding	102545	9	114585904	114610924	CKLF-like MARVEL transmembrane domain containing 7 [Source:MGI Symbol;Acc:MGI:2447166]	0.72	0.52	0.02
ENSMUSG00000033554	8027	Dph5	protein_coding	69740	3	115681486	115728010	diphthamide biosynthesis 5 [Source:MGI Symbol;Acc:MGI:1916990]	0.72	0.75	-0.3
ENSMUSG00000034203	5192	Chchd4	protein_coding	72170	6	91439154	91450528	coiled-coil-helix-coiled-coil-helix domain containing 4 [Source:MGI Symbol;Acc:MGI:1919420]	0.72	0.88	-0.34
ENSMUSG00000035504	2506	Reep6	protein_coding	70335	10	80165787	80172275	receptor accessory protein 6 [Source:MGI Symbol;Acc:MGI:1917585]	0.72	0.55	-0.31
ENSMUSG00000035828	2427	Pim3	protein_coding	223775	15	88746389	88749929	proviral integration site 3 [Source:MGI Symbol;Acc:MGI:1355297]	0.72	0.65	0.59
ENSMUSG00000038722	1609	Bud31	protein_coding	231889	5	145077172	145084888	BUD31 homolog [Source:MGI Symbol;Acc:MGI:2141291]	0.72	0.74	-0.15
ENSMUSG00000040532	2172	Abhd11	protein_coding	68758	5	135038006	135041029	abhydrolase domain containing 11 [Source:MGI Symbol;Acc:MGI:1916008]	0.72	0.4	-0.14
ENSMUSG00000041571	736	Selenow	protein_coding	20364	7	15651133	15656327	selenoprotein W [Source:MGI Symbol;Acc:MGI:1100878]	0.72	0.6	0.09
ENSMUSG00000043614	1544	Vps37d	protein_coding	194309	5	135101754	135107120	vacuolar protein sorting 37D [Source:MGI Symbol;Acc:MGI:2159402]	0.72	0.46	0.29
ENSMUSG00000047721	4398	Bola2	protein_coding	66162	7	126294573	126298970	bolA-like 2 (E. coli) [Source:MGI Symbol;Acc:MGI:1913412]	0.72	0.5	0.11
ENSMUSG00000049649	2734	Gpr3	protein_coding	14748	4	132936651	132939847	G-protein coupled receptor 3 [Source:MGI Symbol;Acc:MGI:101908]	0.72	0.05	-0.73
ENSMUSG00000059775	449	Rps26-ps1	transcribed_processed_pseudogene		8	108165763	108166211	ribosomal protein S26, pseudogene 1 [Source:MGI Symbol;Acc:MGI:3704322]	0.72	0.76	0.16
ENSMUSG00000063694	3404	Cycs	protein_coding	13063	6	50539543	50543518	cytochrome c, somatic [Source:MGI Symbol;Acc:MGI:88578]	0.72	0.95	-0.33
ENSMUSG00000071649	2588	B3gat3	protein_coding	72727	19	8897738	8904600	beta-1,3-glucuronyltransferase 3 (glucuronosyltransferase I) [Source:MGI Symbol;Acc:MGI:1919977]	0.72	0.47	-0.09
ENSMUSG00000079056	3546	Kcnip3	protein_coding	56461	2	127298418	127364014	Kv channel interacting protein 3, calsenilin [Source:MGI Symbol;Acc:MGI:1929258]	0.72	1.43	0.01
ENSMUSG00000080002	459	Gm5566	processed_pseudogene		5	149584230	149584688	predicted pseudogene 5566 [Source:MGI Symbol;Acc:MGI:3648428]	0.72	0.48	0.05
ENSMUSG00000083911	367	Gm4342	processed_pseudogene		8	124580568	124580934	predicted gene 4342 [Source:MGI Symbol;Acc:MGI:3782526]	0.72	0.67	0.13
ENSMUSG00000084383	483	Gm13370	processed_pseudogene		2	24875996	24876478	predicted gene 13370 [Source:MGI Symbol;Acc:MGI:3651012]	0.72	1.15	0.67
ENSMUSG00000098973	123	Mir6236	miRNA	102465959	9	110110355	110110477	microRNA 6236 [Source:MGI Symbol;Acc:MGI:5530929]	0.72	0.69	0.87
ENSMUSG00000100228	639	Gm29257	processed_pseudogene		1	132953539	132954177	predicted gene 29257 [Source:MGI Symbol;Acc:MGI:5579963]	0.72	0.13	0.33
ENSMUSG00000102046	1245	2810404M03Rik	lncRNA	69966	8	42280304	42499239	RIKEN cDNA 2810404M03 gene [Source:MGI Symbol;Acc:MGI:1917216]	0.72	-0.46	-0.3
ENSMUSG00000108591	1560	Particl	TEC		6	72416034	72417593	promoter of Mat2a antisense radiation induced circulating long non-coding RNA [Source:MGI Symbol;Acc:MGI:1925358]	0.72	0.59	0.2
ENSMUSG00000109905	466	Gm7380	processed_pseudogene		7	139354630	139355095	predicted gene 7380 [Source:MGI Symbol;Acc:MGI:3646626]	0.72	0.96	0.2
ENSMUSG00000110424	4153	1700012D14Rik	lncRNA	75479	7	110682271	110721891	RIKEN cDNA 1700012D14 gene [Source:MGI Symbol;Acc:MGI:1922729]	0.72	1.79	0.23
ENSMUSG00000113440	4114	Gm46404	lncRNA		13	23625992	23630105	predicted gene, 46404 [Source:MGI Symbol;Acc:MGI:5826041]	0.72	0.82	0.52
ENSMUSG00000114179	339	Eif1-ps2	processed_pseudogene		13	65061786	65062124	eukaryotic translation initiation factor 1, pseudogene 2 [Source:MGI Symbol;Acc:MGI:3643793]	0.72	0.41	-0.14
ENSMUSG00000115017	318	Gm2573	processed_pseudogene		15	12181233	12181550	predicted gene 2573 [Source:MGI Symbol;Acc:MGI:3780740]	0.72	0.29	-0.14
ENSMUSG00000115817	3000	Gm30246	lncRNA		14	77018267	77021652	predicted gene, 30246 [Source:MGI Symbol;Acc:MGI:5589405]	0.72	1.23	-0.51
ENSMUSG00000116946	4634	Gm41442	lncRNA		16	31052408	31067131	predicted gene, 41442 [Source:MGI Symbol;Acc:MGI:5624327]	0.72	0.58	-0.12
ENSMUSG00000117187	355	Gm4708	processed_pseudogene		17	74745280	74745634	predicted gene 4708 [Source:MGI Symbol;Acc:MGI:3782888]	0.72	0.7	0.1
ENSMUSG00000117428	790	Gm4833	processed_pseudogene		18	8051203	8051992	predicted gene 4833 [Source:MGI Symbol;Acc:MGI:3646586]	0.72	0.29	0.14
ENSMUSG00000117440	1964	Gm50087	lncRNA		17	80554531	80558114	predicted gene, 50087 [Source:MGI Symbol;Acc:MGI:6275421]	0.72	0.25	0.34
ENSMUSG00000117698	1999	BC037704	lncRNA	100502982	19	43663617	43665615	cDNA sequence BC037704 [Source:MGI Symbol;Acc:MGI:2652856]	0.72	1.55	0.66
ENSMUSG00000012848	1734	Rps5	protein_coding	20103	7	12656217	12660613	ribosomal protein S5 [Source:MGI Symbol;Acc:MGI:1097682]	0.71	0.66	0.19
ENSMUSG00000020441	1285	2310033P09Rik	protein_coding	67862	11	59099147	59101564	RIKEN cDNA 2310033P09 gene [Source:MGI Symbol;Acc:MGI:1915112]	0.71	0.44	-0.21
ENSMUSG00000021520	876	Uqcrb	protein_coding	67530	13	67048681	67053442	ubiquinol-cytochrome c reductase binding protein [Source:MGI Symbol;Acc:MGI:1914780]	0.71	0.32	0.03
ENSMUSG00000024537	1738	Psmg2	protein_coding	107047	18	67774669	67787232	proteasome (prosome, macropain) assembly chaperone 2 [Source:MGI Symbol;Acc:MGI:1922901]	0.71	0.63	0.19
ENSMUSG00000026114	3957	Cnga3	protein_coding	12790	1	37253515	37302465	cyclic nucleotide gated channel alpha 3 [Source:MGI Symbol;Acc:MGI:1341818]	0.71	-2.68	-0.18
ENSMUSG00000026201	4518	Stk16	protein_coding	20872	1	75187482	75192250	serine/threonine kinase 16 [Source:MGI Symbol;Acc:MGI:1313271]	0.71	0.46	0.01
ENSMUSG00000026841	4751	Fibcd1	protein_coding	98970	2	31703302	31736017	fibrinogen C domain containing 1 [Source:MGI Symbol;Acc:MGI:2138953]	0.71	1.23	0.21
ENSMUSG00000027133	1109	Nop10	protein_coding	66181	2	112092271	112093614	NOP10 ribonucleoprotein [Source:MGI Symbol;Acc:MGI:1913431]	0.71	0.53	-0.03
ENSMUSG00000028261	3902	Ndufaf4	protein_coding	68493	4	24898083	24905001	NADH:ubiquinone oxidoreductase complex assembly factor 4 [Source:MGI Symbol;Acc:MGI:1915743]	0.71	0.82	-0.32
ENSMUSG00000028896	3848	Rcc1	protein_coding	100088	4	132059230	132080916	regulator of chromosome condensation 1 [Source:MGI Symbol;Acc:MGI:1913989]	0.71	0.66	-0.24
ENSMUSG00000032899	5865	Styk1	protein_coding	243659	6	131276105	131330560	serine/threonine/tyrosine kinase 1 [Source:MGI Symbol;Acc:MGI:2141396]	0.71	0.26	0.18
ENSMUSG00000033918	3894	Parl	protein_coding	381038	16	20098568	20121137	presenilin associated, rhomboid-like [Source:MGI Symbol;Acc:MGI:1277152]	0.71	0.79	-0.02
ENSMUSG00000033938	4522	Ndufb7	protein_coding	66916	8	84293300	84298255	NADH:ubiquinone oxidoreductase subunit B7 [Source:MGI Symbol;Acc:MGI:1914166]	0.71	0.62	0.06
ENSMUSG00000037805	2431	Rpl10a	protein_coding	19896	17	28547445	28550007	ribosomal protein L10A [Source:MGI Symbol;Acc:MGI:1343877]	0.71	0.56	-0.15
ENSMUSG00000038393	3123	Txnip	protein_coding	56338	3	96465273	96469199	thioredoxin interacting protein [Source:MGI Symbol;Acc:MGI:1889549]	0.71	0.74	0.11
ENSMUSG00000041774	5594	Ydjc	protein_coding	69101	16	16962485	16978565	YdjC homolog (bacterial) [Source:MGI Symbol;Acc:MGI:1916351]	0.71	0.82	-0.25
ENSMUSG00000042670	955	Immp1l	protein_coding	66541	2	105734983	105795903	IMP1 inner mitochondrial membrane peptidase-like (S. cerevisiae) [Source:MGI Symbol;Acc:MGI:1913791]	0.71	0.24	0
ENSMUSG00000043833	2928	2900005J15Rik	lncRNA	67261	5	25305981	25315107	RIKEN cDNA 2900005J15 gene [Source:MGI Symbol;Acc:MGI:1914511]	0.71	1.38	-0.06
ENSMUSG00000048706	3066	Lurap1l	protein_coding	52829	4	80828883	80873865	leucine rich adaptor protein 1-like [Source:MGI Symbol;Acc:MGI:106510]	0.71	0.33	0.18
ENSMUSG00000051456	781	Hspb3	protein_coding	56534	13	113799432	113800212	heat shock protein 3 [Source:MGI Symbol;Acc:MGI:1928479]	0.71	1.06	1.49
ENSMUSG00000055301	3787	Adh7	protein_coding	11529	3	137923521	137939143	alcohol dehydrogenase 7 (class IV), mu or sigma polypeptide [Source:MGI Symbol;Acc:MGI:87926]	0.71	0.98	0.14
ENSMUSG00000059278	890	Naa38	protein_coding	78304	11	69286313	69287506	N(alpha)-acetyltransferase 38, NatC auxiliary subunit [Source:MGI Symbol;Acc:MGI:1925554]	0.71	0.54	0.21
ENSMUSG00000059552	4045	Trp53	protein_coding	22059	11	69471185	69482699	transformation related protein 53 [Source:MGI Symbol;Acc:MGI:98834]	0.71	0.53	0.12
ENSMUSG00000060038	2324	Dhps	protein_coding	330817	8	85798386	85801791	deoxyhypusine synthase [Source:MGI Symbol;Acc:MGI:2683592]	0.71	0.83	0.08
ENSMUSG00000061315	6805	Naca	protein_coding	17938	10	127871444	127884506	nascent polypeptide-associated complex alpha polypeptide [Source:MGI Symbol;Acc:MGI:106095]	0.71	0.6	0.11
ENSMUSG00000062647	1781	Rpl7a	protein_coding	27176	2	26800776	26803330	ribosomal protein L7A [Source:MGI Symbol;Acc:MGI:1353472]	0.71	0.43	0.29
ENSMUSG00000074236	1320	Gm9387	processed_pseudogene		3	128747428	128748747	predicted pseudogene 9387 [Source:MGI Symbol;Acc:MGI:3643269]	0.71	-0.2	0.11
ENSMUSG00000078193	445	Gm2000	protein_coding		1	156193610	156194054	predicted gene 2000 [Source:MGI Symbol;Acc:MGI:3780170]	0.71	0.59	0.04
ENSMUSG00000081344	171	Gm14303	processed_pseudogene		2	172351441	172351611	predicted gene 14303 [Source:MGI Symbol;Acc:MGI:3651379]	0.71	0.63	0.23
ENSMUSG00000082474	441	Gm8213	processed_pseudogene		6	116172379	116172819	predicted pseudogene 8213 [Source:MGI Symbol;Acc:MGI:3643597]	0.71	0.75	0.01
ENSMUSG00000087381	1324	Gm16008	lncRNA		4	156106465	156116100	predicted gene 16008 [Source:MGI Symbol;Acc:MGI:3802048]	0.71	0.37	0.31
ENSMUSG00000090215	1850	Trim34b	protein_coding	434218	7	103978678	103986116	tripartite motif-containing 34B [Source:MGI Symbol;Acc:MGI:4821264]	0.71	-1.03	-0.3
ENSMUSG00000097729	2330	2310015A10Rik	lncRNA		12	80167320	80179618	RIKEN cDNA 2310015A10 gene [Source:MGI Symbol;Acc:MGI:1916798]	0.71	0.73	0.23
ENSMUSG00000105881	2639	4932422M17Rik	lncRNA		5	123276994	123279632	RIKEN cDNA 4932422M17 gene [Source:MGI Symbol;Acc:MGI:1921616]	0.71	0.16	1.15
ENSMUSG00000107383	1342	Gm4366	processed_pseudogene		7	116423745	116425086	predicted gene 4366 [Source:MGI Symbol;Acc:MGI:3782551]	0.71	0.69	-0.02
ENSMUSG00000107741	4557	Gm2011	transcribed_unprocessed_pseudogene	100039027	3	40801255	40829823	predicted gene 2011 [Source:MGI Symbol;Acc:MGI:3780180]	0.71	0.42	0.18
ENSMUSG00000109610	879	Gm7432	processed_pseudogene		8	61833543	61834421	predicted gene 7432 [Source:MGI Symbol;Acc:MGI:3645713]	0.71	0.94	0.32
ENSMUSG00000110057	377	Gm2225	processed_pseudogene		8	79212663	79213039	predicted gene 2225 [Source:MGI Symbol;Acc:MGI:3780395]	0.71	0.58	-0.04
ENSMUSG00000111380	594	D9Wsu149	processed_pseudogene		9	57390259	57390852	DNA segment, Chr 9, Wayne State University 149 [Source:MGI Symbol;Acc:MGI:107281]	0.71	0.47	-0.4
ENSMUSG00000112368	367	Gm49376	unprocessed_pseudogene		12	55322166	55325499	predicted gene, 49376 [Source:MGI Symbol;Acc:MGI:6121596]	0.71	0.22	-0.08
ENSMUSG00000003868	2902	Ruvbl2	protein_coding	20174	7	45071184	45087520	RuvB-like protein 2 [Source:MGI Symbol;Acc:MGI:1342299]	0.7	0.77	0.13
[truncated: 15,467 more rows]
